# Supplementary material for: Insulin-Like Growth Factor 2 mRNA-Binding Protein 3 Modulates Aggressiveness of Ewing Sarcoma by Regulating the CD164-CXCR4 Axis
Source: Front Oncol. 2020 Jul 3;10:994. doi: 10.3389/fonc.2020.00994 (PMC7347992; doi:10.3389/fonc.2020.00994)
Supplement: Supplementary Table 1 — List of differentially expressed genes identified via RNAseq analyses in IGF2BP3-high vs IGF2BP3-low expressers primary localized EWS cases. [file Table_1.XLS]

## Sheet: Sheet1
		Statistics			IGF2BP3-low expressers			IGF2BP3-high expressers
GeneSymbol	GeneDescription	logFC	PValue	FDR	Case#1	Case#2	Case#3	Case#4	Case#5	Case#6
CXCL5	C-X-C motif chemokine ligand 5	10.553	1.06363e-08	1.32274e-05	0.0232831	0.114054	0	63.3553	2.69434	162.653
AP001347.1	NA	9.81404	0.000123604	0.00665944	4.14438	0.0380181	0.0529956	4.51689	2881.09	934.703
IL8	NA	8.61813	2.44906e-06	0.000589539	4.23752	0.0950454	2.86176	630.968	35.1162	2162.85
RP11-255J3.2	NA	8.29942	6.98736e-11	2.02862e-07	0.0465661	0	0	2.46646	8.32252	6.45365
CXCL1	C-X-C motif chemokine ligand 1	8.29222	8.85462e-05	0.00532166	0.30268	0	0.423965	13.1644	1.73635	214.562
RP1-83M4.2	NA	8.04646	4.33452e-05	0.00319983	0.162981	1.02649	0.450463	0.148582	236.443	200.106
RPS19P3	NA	7.6788	1.62527e-05	0.00177539	0.605359	1.00748	0.450463	0.356597	299.521	125.244
RP11-262D11.2	NA	7.60827	1.70899e-05	0.00184195	0.814907	1.29262	0.874427	0.386313	304.221	279.271
CXCL3	C-X-C motif chemokine ligand 3	7.57834	3.27522e-05	0.00271321	0.814907	0.0190091	0.264978	13.9667	3.56252	193.782
RPS19P1	NA	7.52602	6.72429e-05	0.00436593	0.488944	1.12154	0.980419	0.148582	341.253	137.914
CTD-3035D6.1	NA	7.41735	9.44163e-06	0.00122114	0.861473	0.931445	0.953921	0.564611	276.739	193.782
RP11-778D9.4	NA	7.27679	3.93104e-05	0.00301048	0.651926	1.63478	1.11291	0.32688	298.653	229.836
IGF2BP3	insulin like growth factor 2 mRNA binding protein 3	7.27385	3.92761e-13	2.77595e-09	0.0465661	0.0380181	0.0529956	11.2031	6.52629	4.75419
CXCL2	C-X-C motif chemokine ligand 2	6.96186	1.05712e-06	0.000335107	1.21072	0.228109	0.927423	18.0378	12.843	264.707
RPS15AP1	NA	6.83237	1.3455e-05	0.00155377	0.605359	1.63478	0.980419	0.980641	248.448	118.876
CCL20	C-C motif chemokine ligand 20	6.69162	3.5049e-05	0.00283319	0.0465661	0.0380181	0.503458	9.12293	1.67648	50.2094
AC013248.1	NA	6.65216	1.7555e-05	0.00186523	2.67755	1.38766	2.14632	1.48582	403.882	220.134
RP11-442A13.1	NA	6.63458	3.20103e-05	0.00266758	2.56114	5.93083	4.16015	2.10986	677.178	578.871
GAPDHP65	NA	6.62843	2.51168e-05	0.00225591	1.95578	2.52821	2.04033	1.12922	244.796	400.535
OSM	oncostatin M	6.47904	1.19874e-06	0.000372692	0.349246	0.0190091	0.47696	19.5534	5.11925	50.8763
RP11-241I20.3	NA	6.08801	0.000242175	0.0101464	0.372529	2.39514	1.77535	0.386313	164.504	144.863
CXCL9	C-X-C motif chemokine ligand 9	6.06917	0.00223117	0.0467244	4.02797	0.380181	0.980419	0.891492	357.988	3.46346
RP11-415I12.6	NA	6.06894	2.46824e-05	0.0022418	1.86264	0.722345	0.609449	1.09951	132.292	81.6602
LEP	leptin	6.03691	0.00188137	0.0420692	0.0232831	0	0.662445	3.50653	2.36503	39.3672
RP11-478C6.4	NA	5.89084	0.000225459	0.00974911	0.861473	2.85136	0.980419	0.416029	181.569	97.2565
ALPK2	alpha kinase 2	5.87615	4.97471e-06	0.000820675	0.162981	0.361172	0.0529956	4.78434	2.48478	27.5356
NACA3P	NA	5.84596	0.000399413	0.0145556	0.53551	2.54722	0.980419	0.237731	140.675	93.5134
RP5-1056L3.3	NA	5.83222	1.22748e-05	0.00147896	1.67638	2.69929	2.49079	2.37731	205.848	183.52
IL1B	interleukin 1 beta	5.75376	1.57033e-05	0.00175086	1.00117	0.228109	1.74885	20.0586	5.62818	135.118
RP11-77G22.3	NA	5.70592	5.88229e-07	0.000226426	0.256114	0.133064	0.370969	1.75327	15.4476	22.6738
RPS18P9	NA	5.60283	3.41621e-05	0.00278938	0.977888	1.55874	0.980419	1.01036	108.881	61.5678
RPS4XP16	NA	5.54846	2.44912e-05	0.002237	1.58325	0.60829	0.927423	1.24809	86.159	58.9003
CCL18	NA	5.53894	6.3263e-06	0.000955862	7.42729	1.02649	2.80877	13.1644	285.929	224.802
TREM1	triggering receptor expressed on myeloid cells 1	5.51184	0.000895845	0.0254311	0.256114	0.0760363	2.67628	24.0108	1.97585	111.368
AC006427.1	NA	5.49721	7.00993e-05	0.00453318	3.18978	2.26208	3.25923	1.54525	242.461	149.789
RP13-470G3.1	NA	5.23078	0.000464155	0.0161724	0.582076	1.99595	1.51037	0.356597	98.7626	54.7915
TMEM150B	transmembrane protein 150B	5.21917	9.30348e-07	0.000315276	0.186264	0.133064	0.397467	3.8037	4.07145	18.9092
OLR1	oxidized low density lipoprotein receptor 1	5.19968	9.54901e-06	0.00122523	0.0232831	0.437209	0.23848	16.0171	3.35296	6.81935
PABPC1P3	NA	5.14266	0.000108855	0.00609729	1.28057	2.58523	1.74885	1.09951	121.754	75.8734
MARCO	macrophage receptor with collagenous structure	5.07665	0.000456665	0.0160498	1.39698	0.0190091	2.83526	52.39	9.13082	82.0043
HLA-DQB1	NA	5.00705	0.00073453	0.0221139	0.53551	4.77128	0.900925	1.21837	61.2514	137.635
BCL2A1	BCL2 related protein A1	4.95166	0.00026935	0.0109283	0.582076	0.380181	7.36639	51.4985	18.4712	187.737
RP11-290F20.3	NA	4.93563	0.000123603	0.00665944	0.628642	0.2091	3.49771	24.5457	9.34038	98.7623
RP11-392P7.1	NA	4.91991	0.000625868	0.019724	0.628642	1.02649	0.47696	0.208015	40.2654	24.4163
IL1R2	interleukin 1 receptor type 2	4.85665	0.00225885	0.0469394	0.0465661	0.0950454	1.61637	9.53896	1.64654	39.7975
HSPA8P1	NA	4.83489	0.00112105	0.0299076	1.88593	0.171082	0.291476	0.594328	38.9183	27.7292
CD163	CD163 molecule	4.83321	1.25649e-06	0.000383277	21.4204	2.62325	14.0968	352.169	102.116	632.995
PCOLCE2	procollagen C-endopeptidase enhancer 2	4.79786	0.000131669	0.00691135	0.0232831	0.247118	0.635947	15.6605	2.30516	7.35716
RP1-278E11.3	NA	4.77041	0.000276909	0.0110831	7.0082	4.182	9.77769	3.06079	350.654	218.693
AC009948.7	NA	4.71826	3.39469e-05	0.00278589	0.745058	0.722345	1.05991	1.33724	37.0322	28.3315
SAMSN1	SAM domain, SH3 domain and nuclear localization signals 1	4.70222	8.98191e-08	5.58502e-05	2.16532	0.798381	1.61637	18.751	17.5731	82.9724
MFAP5	microfibrillar associated protein 5	4.68718	0.00116583	0.0307975	0.419095	4.23902	0.609449	120.47	11.9748	3.67858
RP1-232L22__B.1	NA	4.68395	5.45291e-06	0.000872843	0.651926	0.247118	0.423965	4.30888	4.78994	25.0402
ITGAX	integrin subunit alpha X	4.6829	0.00049258	0.0167951	1.81608	2.11001	23.6625	76.4008	56.192	576.031
FCGR2C	Fc fragment of IgG receptor IIc (gene/pseudogene)	4.67903	5.70744e-08	3.93639e-05	1.53668	0.532254	1.69586	19.8208	14.9686	61.6323
NOD2	nucleotide binding oligomerization domain containing 2	4.62642	0.000126332	0.00674063	0.116415	0.2091	1.08641	8.94463	2.72428	23.2116
TDO2	NA	4.62626	6.19689e-06	0.000945142	0.325963	0.133064	0.185485	4.57632	1.40704	10.0892
C15orf48	chromosome 15 open reading frame 48	4.62056	0.000760382	0.022681	0.209547	0.114054	2.51729	18.5727	4.64025	46.6599
KYNU	kynureninase	4.61517	3.11443e-06	0.00065391	0.53551	0.247118	1.1659	6.32959	10.3283	31.0636
AC018755.2	NA	4.61031	0.000104475	0.00594733	0.162981	0.0950454	0.741938	2.61504	4.46063	17.3388
TBX18	T-box 18	4.5877	0.000108995	0.00609729	0.186264	0.950454	0.0794934	19.1076	3.41283	7.18506
SNRPFP1	NA	4.58218	0.000720372	0.0218095	0.605359	2.14803	0.662445	0.594328	53.2282	28.3315
HMOX1	heme oxygenase 1	4.49499	8.0238e-05	0.00492739	27.637	12.1848	76.5256	391.424	149.326	2082.74
CIITA	class II major histocompatibility complex transactivator	4.49162	4.14886e-08	3.53025e-05	1.55996	0.513245	1.11291	9.47953	27.0033	35.2369
RP11-958N24.2	NA	4.39577	2.00796e-05	0.00200387	3.0268	1.19757	0.211982	55.4805	18.6508	19.5115
RP11-12M9.3	NA	4.38925	0.000609966	0.0194079	3.05008	6.67219	6.068	1.72355	157.499	171.861
KCNJ15	potassium voltage-gated channel subfamily J member 15	4.35639	0.000978695	0.0270934	0.30268	0.0570272	1.61637	16.6709	2.39497	21.4046
ADAMTSL4	ADAMTS like 4	4.34534	3.57525e-05	0.00285902	1.00117	0.931445	2.64978	13.6993	6.67598	72.7971
TFEC	transcription factor EC	4.34453	7.52876e-11	2.02862e-07	2.11876	1.34964	1.51037	27.3094	19.6986	54.2537
ADAMDEC1	ADAM like decysin 1	4.31244	0.000146467	0.00737676	0.162981	0.0380181	0.635947	2.43674	8.59195	5.57165
GPR183	G protein-coupled receptor 183	4.25739	2.24101e-10	5.17576e-07	2.09547	1.00748	2.22582	18.8699	39.0081	43.9924
STAB1	stabilin 1	4.2274	1.15168e-05	0.00142581	50.012	24.9589	48.385	341.738	165.582	1803.39
ARPC3P1	NA	4.22533	9.43852e-05	0.00556907	1.21072	1.4637	1.40438	1.6344	33.1703	41.6475
C20orf118	NA	4.20959	2.77369e-06	0.000608726	0.0931322	0.2091	0.0794934	1.2778	2.3351	3.7216
DHRS9	dehydrogenase/reductase 9	4.18806	0.000214755	0.00951216	0.116415	0.0570272	0.84793	4.84377	4.81988	8.90603
TNFSF8	tumor necrosis factor superfamily member 8	4.18575	8.25644e-07	0.000303368	0.209547	0.114054	0.23848	4.16029	1.73635	4.38848
PLA2G7	phospholipase A2 group VII	4.18457	1.89432e-06	0.00049396	2.07219	1.27361	5.53804	22.7925	33.0206	105.646
CD274	CD274 molecule	4.17561	0.000102945	0.00590183	0.0931322	0.133064	0.635947	1.84242	5.35874	8.36823
SLC37A2	solute carrier family 37 member 2	4.13385	2.8166e-06	0.000608726	0.954605	0.380181	0.556454	10.2522	4.1912	18.8447
GK	glycerol kinase	4.1331	9.31305e-07	0.000315276	1.35042	1.61577	1.85485	11.8866	13.2023	59.6102
IDO1	indoleamine 2,3-dioxygenase 1	4.12682	9.1126e-05	0.00541616	0.395812	0.798381	0.503458	2.88249	23.2911	3.70009
TLR6	toll like receptor 6	4.12179	2.16065e-05	0.00209169	0.721775	0.361172	0.132489	5.23008	3.53258	12.5846
C8orf47	NA	4.11798	1.98957e-06	0.000502584	0.419095	0.190091	0.264978	6.77534	6.34667	2.17273
CLK2P	NA	4.11291	3.16041e-05	0.00264738	1.07102	0.988472	1.51037	2.52589	25.5364	33.7956
PLXNC1	plexin C1	4.11093	3.73313e-06	0.000685835	1.11759	1.00748	0.397467	26.8339	5.74793	11.2509
CCRL2	C-C motif chemokine receptor like 2	4.1051	9.31667e-07	0.000315276	0.977888	0.741354	1.45738	10.2224	9.10089	35.366
HLA-DQA1	NA	4.10067	0.000356325	0.0134596	1.93249	6.34903	1.90784	3.17965	104.93	66.9673
PION	NA	4.10039	2.14047e-07	0.000104863	1.74623	1.80586	0.980419	11.9757	16.7049	49.2844
SIGLEC1	sialic acid binding Ig like lectin 1	4.08866	0.00068431	0.0209531	6.77537	1.36865	23.3181	50.3693	62.8979	422.004
TNFAIP2	TNF alpha induced protein 2	4.08754	5.5415e-07	0.000226377	10.2911	5.2465	15.6072	56.5206	125.287	347.636
KCNB1	potassium voltage-gated channel subfamily B member 1	4.07699	3.62813e-06	0.000682122	0.139698	0.228109	0.0529956	3.2688	1.46692	2.646
PLEK	pleckstrin	4.07105	9.36057e-07	0.000315276	9.40635	2.07199	10.8376	65.7624	78.7646	230.481
RP11-1K11.1	NA	4.04742	0.000227753	0.00976681	1.35042	0.665318	1.11291	1.30752	31.0747	19.447
LILRB4	NA	4.03187	3.28885e-06	0.00065643	2.49129	1.19757	6.12099	19.2562	47.4803	93.6424
CLEC7A	C-type lectin domain family 7 member A	4.02983	9.60261e-05	0.00564529	0.512227	1.44469	3.81568	15.1851	11.5258	67.5912
GBP5	guanylate binding protein 5	4.02145	0.000545242	0.0179896	1.6531	0.152073	1.32489	3.89285	37.0921	9.89559
PIK3R5	phosphoinositide-3-kinase regulatory subunit 5	4.01952	7.10499e-06	0.00102559	2.09547	0.969463	5.08758	29.865	17.8425	84.4352
FTLP3	NA	3.99173	6.54154e-05	0.00431076	87.6607	88.9625	258.327	406.045	1395.16	5118.24
ALOX5AP	arachidonate 5-lipoxygenase activating protein	3.99027	0.000154353	0.00767107	1.46683	2.73731	5.64403	53.0735	4.93963	98.5472
CHST13	carbohydrate sulfotransferase 13	3.98584	0.00190028	0.0423748	0.162981	0.133064	1.05991	3.14994	1.40704	16.9301
AC023356.3	NA	3.96605	0.000400023	0.0145556	0.675209	0.494236	1.11291	1.01036	23.6503	11.0788
LHX6	LIM homeobox 6	3.96424	8.35112e-05	0.00505665	0.279397	0.285136	0.503458	1.42639	11.7354	3.59253
RARRES1	retinoic acid receptor responder 1	3.95888	2.30024e-06	0.000563454	1.46683	0.551263	1.03341	5.67583	23.351	18.4789
MAP3K8	mitogen-activated protein kinase kinase kinase 8	3.95686	4.6281e-05	0.00331822	5.33182	1.12154	2.27881	18.6619	16.7049	100.29
NR4A2	nuclear receptor subfamily 4 group A member 2	3.95598	1.17296e-05	0.00142581	3.91155	1.78685	3.49771	7.16165	61.7303	73.8728
LILRB1	NA	3.94583	0.000220553	0.00968935	3.0268	0.190091	1.74885	10.2819	19.4591	46.8105
TLR2	toll like receptor 2	3.93699	2.68643e-05	0.0023733	2.02563	0.836399	6.22698	33.5795	19.6088	85.9411
IL18	interleukin 18	3.92346	2.4833e-07	0.000118081	1.35042	0.950454	2.01383	9.03378	33.3799	23.061
IGSF6	immunoglobulin superfamily member 6	3.91364	1.16853e-05	0.00142581	1.69966	0.247118	1.74885	12.4214	17.124	26.1158
RGS1	regulator of G-protein signaling 1	3.91113	1.39164e-17	2.24987e-13	7.72997	9.29544	11.8975	134.288	165.672	135.182
LCP2	lymphocyte cytosolic protein 2	3.90793	4.04826e-07	0.000172232	8.05594	4.61921	8.32031	49.2995	45.714	220.155
MYO7A	myosin VIIA	3.90056	0.000164636	0.00799564	1.74623	0.342163	3.25923	16.0766	9.52	54.2322
AC068492.3	NA	3.89779	0.000123184	0.00665944	5.51808	2.12902	2.64978	4.54661	84.5424	64.4934
C3	complement C3	3.89029	2.10998e-05	0.00206739	3.39933	3.70677	9.22123	175.297	18.7107	48.1227
HLA-DRB5	major histocompatibility complex, class II, DR beta 5	3.88166	0.00149009	0.03639	2.98023	1.0455	7.79035	7.99371	15.8068	150.37
HSPD1P6	NA	3.85848	3.00121e-05	0.00255372	0.745058	0.874417	0.715441	2.34759	19.4891	12.1759
P2RY6	pyrimidinergic receptor P2Y6	3.85815	9.14585e-05	0.00541616	0.419095	0.190091	0.582952	2.64476	2.63447	12.0253
ATP5EP2	ATP synthase, H+ transporting, mitochondrial F1 complex, epsilon subunit pseudogene 2	3.85753	0.000131647	0.00691135	6.10016	11.6906	9.30073	8.94463	195.759	188.145
VSIG4	V-set and immunoglobulin domain containing 4	3.83686	3.28935e-05	0.00271321	9.52277	1.15955	2.4643	77.2923	23.7401	86.8876
RP11-288G3.2	NA	3.81418	0.000812958	0.0237669	2.16532	0.380181	1.40438	1.6344	30.8352	23.1471
FPR3	formyl peptide receptor 3	3.80031	2.78164e-09	4.49707e-06	4.14438	1.84388	5.93551	45.7632	41.2833	78.9496
RPL37P2	NA	3.77809	0.000845376	0.0243622	8.73115	20.4538	11.3411	6.59704	311.376	238.161
CD300E	CD300e molecule	3.77778	0.00016469	0.00799564	2.65427	2.3001	5.43205	15.9577	10.957	115.563
PHACTR1	NA	3.75963	0.000450648	0.0158728	2.51457	2.5092	0.609449	11.3517	5.11925	59.9974
FCGR2B	Fc fragment of IgG receptor IIb	3.75651	0.000150046	0.00751019	1.5134	0.722345	6.30648	30.3404	14.6991	70.3448
MRC1	mannose receptor, C type 1	3.75058	0.00049173	0.0167951	5.4948	0.627299	2.3583	14.7096	12.2443	87.2318
PAG1	phosphoprotein membrane anchor with glycosphingolipid microdomains 1	3.74315	0.000106538	0.00602238	1.49012	0.190091	0.635947	10.4899	4.96956	15.5963
PROK2	prokineticin 2	3.7253	0.00197864	0.0436408	0.0931322	0.551263	1.80185	3.17965	6.73585	22.4587
SIRPB2	signal regulatory protein beta 2	3.72433	1.30541e-05	0.00151831	0.814907	0.342163	1.48388	8.94463	7.39447	18.522
LILRB2	NA	3.71257	3.76632e-05	0.00295583	4.79631	1.72983	6.41247	19.1076	27.3326	123.157
RP11-550F7.1	NA	3.70975	0.000179406	0.00843155	2.16532	0.532254	1.03341	3.20937	17.4833	28.1809
PTAFR	platelet activating factor receptor	3.70574	0.000775436	0.0229783	1.16415	0.988472	7.15441	18.0973	12.394	90.9104
STX11	syntaxin 11	3.70389	7.27882e-06	0.00104139	0.582076	0.228109	0.397467	2.97164	4.84981	7.9595
NCF2	neutrophil cytosolic factor 2	3.70381	0.000819399	0.023876	2.7474	1.0455	16.9586	70.6359	29.0989	170.613
RP11-365O16.1	NA	3.70274	0.000821119	0.023876	1.02445	1.0455	1.1659	0.832059	24.4287	16.9731
LIF	leukemia inhibitory factor	3.70188	0.00017599	0.00833067	1.0943	2.37613	1.69586	15.6011	3.59245	48.1657
FGD2	FYVE, RhoGEF and PH domain containing 2	3.69885	7.09142e-05	0.00456761	2.44472	0.437209	3.86868	15.0365	21.2254	51.3495
DSCAM	DS cell adhesion molecule	3.69382	3.25944e-06	0.00065643	0.162981	0.133064	0.0794934	1.42639	2.0956	1.48434
HLA-DRB1	NA	3.69084	2.47966e-06	0.000589539	19.8139	22.2786	22.3906	53.1032	342.331	437.385
ICAM1	intercellular adhesion molecule 1	3.68813	1.27392e-05	0.00149242	9.77888	1.8819	4.69011	29.8947	45.9535	134.924
LRRC25	leucine rich repeat containing 25	3.68564	2.72e-05	0.00238991	1.6531	0.684327	3.6567	18.1864	12.5437	46.3372
RP11-36C20.1	NA	3.68245	0.00113332	0.0301356	14.645	28.1334	26.4978	9.89556	522.373	357.274
CLEC4E	C-type lectin domain family 4 member E	3.68194	0.00154628	0.0371735	0.139698	0.323154	2.4378	7.0725	8.23271	21.8994
SYNPO2	synaptopodin 2	3.67264	1.65824e-07	9.57458e-05	0.861473	0.570272	1.05991	12.8969	8.65183	10.2398
AC068580.6	NA	3.66904	2.48473e-05	0.00224417	0.349246	0.399191	0.582952	4.48717	2.30516	10.1968
ZC3H12D	zinc finger CCCH-type containing 12D	3.66317	7.68234e-05	0.00477864	0.628642	0.4182	0.450463	2.02071	4.40076	12.6276
CYCSP55	NA	3.66253	0.00154603	0.0371735	1.35042	0.304145	0.185485	1.21837	11.7952	10.3904
SIGLEC9	sialic acid binding Ig like lectin 9	3.64614	0.000752754	0.022495	0.675209	0.285136	2.78227	9.39038	6.10717	31.3217
CD84	CD84 molecule	3.64494	1.71499e-09	3.46578e-06	3.11993	3.00343	3.6037	31.3211	24.6383	65.7627
ACCN4	NA	3.64301	0.00016019	0.00789569	0.465661	0.228109	0.105991	2.79334	6.0473	1.29073
GPR84	G protein-coupled receptor 84	3.64016	0.000552206	0.0181454	0.395812	0.190091	0.662445	2.73391	1.37711	11.466
TLR4	toll like receptor 4	3.63187	2.35807e-09	4.23588e-06	4.74974	1.91992	2.70278	34.7682	30.0269	514140573588388
EIF3EP1	NA	3.62685	0.000800325	0.0235252	1.3737	5.79777	2.4643	3.23909	74.0046	41.9702
SLAMF8	SLAM family member 8	3.60208	1.91907e-07	0.000103903	2.70083	1.40667	3.23273	17.7704	22.9019	48.4239
FYB	FYN binding protein	3.59117	4.00836e-09	5.8912e-06	5.93718	2.12902	5.77652	42.7024	48.558	75.4862
MPEG1	macrophage expressed 1	3.58346	1.98954e-07	0.000103903	8.80099	3.61172	12.4805	67.3373	61.4609	169.516
CYBB	cytochrome b-245 beta chain	3.57622	7.73621e-09	1.04226e-05	6.56582	3.72578	11.818	67.6642	66.0712	129.847
RP11-343H5.4	NA	3.57471	4.62356e-05	0.00331822	3.1665	3.40262	4.21315	5.88384	64.8139	57.8462
WDFY4	WDFY family member 4	3.55962	9.15125e-06	0.00119313	1.14087	0.437209	1.96084	10.9951	11.3162	19.3609
TSPEAR	thrombospondin type laminin G domain and EAR repeats	3.55573	1.03385e-05	0.0013058	3.70201	5.15146	1.03341	35.1545	63.8259	17.5324
RP11-365D23.4	NA	3.55165	0.0016712	0.0390438	1.07102	0.532254	0.211982	0.772626	11.3162	9.31476
RAB1C	NA	3.54832	0.00166204	0.0389424	1.18744	0.304145	0.874427	0.832059	10.478	16.4138
LYZ	lysozyme	3.54335	0.00124008	0.0320774	4.09782	3.38362	55.6719	185.727	203.542	346.97
MYO1G	myosin IG	3.53492	0.00235145	0.0479999	3.79514	1.42568	11.2881	16.3737	13.1723	161.793
CYTIP	cytohesin 1 interacting protein	3.53456	6.16121e-05	0.00420288	1.11759	0.912436	3.84218	14.4422	12.0347	41.5185
KLHL6	kelch like family member 6	3.52644	2.05659e-07	0.000103903	2.30502	1.36865	2.27881	12.0649	23.0815	33.4514
SEPT7P7	NA	3.52177	0.00109465	0.0294463	1.11759	0.285136	0.132489	1.66412	9.25057	6.81935
ALOX5	NA	3.51448	0.00226849	0.0470792	1.53668	0.760363	7.79035	23.2976	7.06516	84.887
C5AR1	complement C5a receptor 1	3.50766	7.14415e-05	0.00458331	2.44472	3.11749	13.2224	50.5773	30.5658	132.45
CD180	CD180 molecule	3.50413	0.000147974	0.0074295	0.745058	0.456218	3.02075	18.2161	8.44227	21.1895
PTPRO	protein tyrosine phosphatase, receptor type O	3.50337	0.000140235	0.0071579	0.349246	0.627299	1.93434	10.2522	5.50843	17.2312
RAB3B	RAB3B, member RAS oncogene family	3.48699	0.000899465	0.0254372	0.325963	3.06046	3.23273	8.20172	51.0129	15.1015
FBLN2	fibulin 2	3.47916	1.86424e-06	0.00049396	3.23634	10.7972	4.74311	124.749	48.8873	35.9898
SIGLEC7	sialic acid binding Ig like lectin 7	3.47842	6.68195e-05	0.00435593	0.908039	0.342163	2.04033	9.89556	8.59195	18.1347
LRRN4CL	LRRN4 C-terminal like	3.47803	0.000973151	0.0269862	0.53551	0.0950454	0.741938	2.25845	10.3582	2.68902
RAB42	RAB42, member RAS oncogene family	3.47477	0.000375172	0.0140079	0.558793	0.570272	2.99425	6.09186	14.3698	25.3413
AC018804.7	NA	3.46835	0.000812226	0.0237669	1.86264	0.722345	1.80185	1.66412	26.1052	20.8238
MFSD2A	major facilitator superfamily domain containing 2A	3.4678	0.00165259	0.03889	0.0465661	0.570272	1.40438	4.81405	9.49007	8.08857
MS4A6A	membrane spanning 4-domains A6A	3.46489	5.8436e-08	3.93639e-05	16.6008	6.99534	12.9044	73.5481	100.439	229.018
CYTH4	cytohesin 4	3.46473	0.00023176	0.00991234	6.63567	3.91587	16.5876	36.4026	35.3557	227.835
CSF2RB	colony stimulating factor 2 receptor beta common subunit	3.45967	2.34134e-05	0.00217543	2.16532	2.26208	5.77652	16.7006	20.7764	74.7547
CCR1	C-C motif chemokine receptor 1	3.45768	3.9816e-07	0.000172232	2.86382	3.61172	6.068	33.4309	23.5905	80.7782
SLCO2B1	solute carrier organic anion transporter family member 2B1	3.43758	1.23866e-05	0.00147896	25.1224	6.10191	10.4136	116.964	61.1615	273.032
NCEH1	neutral cholesterol ester hydrolase 1	3.43556	5.36963e-08	3.93639e-05	1.30385	1.34964	1.58987	15.6011	12.1245	18.2423
CD86	CD86 molecule	3.42692	6.07494e-06	0.000935368	1.97906	0.779372	4.16015	20.534	24.5784	29.2135
ATP6V1E1P1	NA	3.42567	0.000682758	0.0209452	1.58325	0.456218	0.927423	1.69383	16.7049	13.5311
TDRD6	tudor domain containing 6	3.41786	8.04621e-05	0.00492739	0.279397	0.855408	0.582952	3.65512	3.98164	10.8421
SRGN	serglycin	3.41184	1.60872e-05	0.00177539	11.3621	15.2833	48.014	205.459	123.521	465.566
IRF5	interferon regulatory factor 5	3.41133	0.000419698	0.0150449	1.02445	1.15955	5.43205	14.0559	12.7233	54.2106
FAM105A	family with sequence similarity 105 member A	3.39814	1.01234e-06	0.000327331	0.698492	1.23559	0.953921	9.83612	7.93334	12.7997
RP11-409C19.2	NA	3.39743	0.00094813	0.0264283	0.814907	1.42568	1.05991	1.15894	18.8604	14.8649
IL10RA	interleukin 10 receptor subunit alpha	3.39684	3.48171e-06	0.000678178	7.03148	2.31911	9.08874	36.254	44.6362	113.262
C3AR1	complement C3a receptor 1	3.38839	3.68677e-08	3.31134e-05	3.56231	1.91992	4.61062	35.3625	23.321	46.9395
ADAP2	ArfGAP with dual PH domains 2	3.38642	4.67735e-06	0.000795987	3.35276	2.091	6.0415	21.1878	25.8058	73.0553
LAIR1	NA	3.38588	5.16982e-06	0.000844247	9.82545	1.97694	8.05533	45.6444	48.109	113.778
CCL4	NA	3.37644	0.00119512	0.0313567	3.67872	0.589281	1.61637	3.35795	20.3572	37.4312
FMN1	NA	3.37616	0.000122062	0.00664435	1.16415	0.760363	0.344471	5.52725	4.07145	14.069
MYCL1	NA	3.37462	8.62233e-06	0.00115204	0.442378	0.266127	0.211982	2.37731	3.9517	3.31287
PTPRC	NA	3.36979	1.85425e-05	0.0019094	13.5973	1.52073	9.75119	74.7961	71.6994	110.551
TLL1	tolloid like 1	3.36625	0.00186763	0.0419361	0.0232831	0.589281	0.23848	4.42774	3.02365	1.48434
AIM2	absent in melanoma 2	3.36501	0.000645517	0.0201469	0.209547	0.0570272	0.344471	1.24809	3.98164	1.07561
AC078899.1	NA	3.3415	0.00214901	0.0458957	3.07336	0.551263	0.291476	4.16029	13.5615	22.05
FLNC	filamin C	3.33788	0.000208647	0.009293	0.745058	6.65318	2.25231	47.8731	15.5673	34.3334
HSPA7	NA	3.32716	3.82533e-06	0.000694878	2.84053	2.69929	6.88943	24.8726	26.2249	73.5931
CTSC	cathepsin C	3.32516	1.68393e-08	1.94457e-05	23.4228	9.14336	10.9701	92.9231	141.962	201.483
CD53	CD53 molecule	3.32068	2.62664e-06	0.000598096	7.70669	2.94641	15.7132	79.0456	58.5869	125.696
APBA1	NA	3.31551	0.00051659	0.0173272	0.30268	0.0190091	0.132489	1.54525	1.58667	1.4198
CTD-2309M13.1	NA	3.30741	4.19658e-05	0.00314102	9.6159	4.67623	9.6452	17.0275	70.7414	149.208
SLC2A6	NA	3.30437	0.000483585	0.0165638	1.0943	0.855408	1.85485	2.94192	8.56202	26.0942
CDCP1	CUB domain containing protein 1	3.30401	0.00110997	0.0297101	3.00351	0.323154	1.88134	28.1711	4.70013	18.5865
IRF8	interferon regulatory factor 8	3.29999	1.83216e-05	0.00189876	4.23752	1.34964	5.00808	17.503	25.9255	60.8794
ANXA2P1	NA	3.29752	4.73482e-05	0.00337215	1.74623	1.17856	2.30531	5.23008	18.1718	28.0303
AC093106.5	NA	3.29691	0.00148111	0.0362256	1.11759	0.893427	1.1924	1.09951	21.1356	9.31476
NAMPTL	NA	3.29467	0.000908929	0.0256005	24.4239	7.37552	25.3849	75.7768	36.9424	448.421
RP11-405A12.1	NA	3.28289	0.00127005	0.0326438	1.81608	0.475227	1.03341	1.60468	15.3278	15.4672
CTSL1	NA	3.27562	1.72612e-05	0.00184809	24.9827	27.6772	58.2687	299.868	111.246	663.112
H3F3C	H3 histone family member 3C	3.27516	0.00122329	0.0317958	5.65778	2.77532	4.63711	3.00136	47.4204	76.153
GPNMB	glycoprotein nmb	3.27011	3.03229e-08	3.06394e-05	14.6916	34.1973	50.4518	359.301	329.937	269138607370892
FTH1P20	NA	3.26968	0.00104663	0.0285982	5.16884	8.68715	20.5358	17.9784	58.0181	255.694
CD48	CD48 molecule	3.26762	0.00160281	0.0380508	1.55996	0.190091	4.13366	10.7573	22.8121	23.061
DAPP1	dual adaptor of phosphotyrosine and 3-phosphoinositides 1	3.26226	0.00173457	0.0400266	0.465661	0.304145	2.01383	2.70419	8.38239	15.5963
PLB1	phospholipase B1	3.26219	2.83402e-05	0.00243711	1.14087	0.931445	1.32489	6.80505	6.19698	19.6191
AC008083.1	NA	3.26203	0.000224819	0.00974911	0.442378	0.114054	0.529956	1.93157	3.29308	5.18443
PHKA1	phosphorylase kinase regulatory subunit alpha 1	3.25067	0.00216148	0.046075	0.232831	0.912436	0.291476	1.51554	10.2684	2.04365
DACH1	dachshund family transcription factor 1	3.24886	9.86121e-05	0.00573476	0.0931322	0.190091	0.23848	1.04007	1.34717	2.62448
TLR1	toll like receptor 1	3.24414	6.68061e-05	0.00435593	1.69966	0.494236	1.61637	10.4007	6.88554	18.8016
CCL3	NA	3.24222	0.000917306	0.0257915	10.4774	1.57775	9.98967	15.7794	48.2886	144.519
ATP8B4	ATPase phospholipid transporting 8B4 (putative)	3.23752	0.000234937	0.00999534	0.698492	0.399191	1.51037	6.00271	4.37082	14.198
CSF2RA	colony stimulating factor 2 receptor alpha subunit	3.23389	0.00185026	0.0417295	0.651926	0.361172	3.10024	7.69654	6.37661	24.5884
MS4A4A	membrane spanning 4-domains A4A	3.23347	1.97008e-05	0.00197828	8.89413	1.82487	4.71661	30.489	33.0206	81.6602
IFI30	IFI30, lysosomal thiol reductase	3.23051	9.7703e-05	0.00572306	18.2539	15.8916	78.2745	259.216	184.592	611.289
MBP	myelin basic protein	3.22993	8.07199e-06	0.00110593	2.23517	1.55874	3.6037	17.8298	12.394	39.1521
IL12RB1	interleukin 12 receptor subunit beta 1	3.22944	0.00246478	0.049317	0.512227	0.0380181	0.503458	1.18866	4.70013	4.00126
PLAU	plasminogen activator, urokinase	3.22615	7.49545e-06	0.00106297	8.77771	21.3852	9.51271	125.463	40.9839	204.989
KIAA0802	NA	3.22173	2.38487e-05	0.00219069	0.349246	1.06451	0.688943	7.51825	5.38868	6.84087
CTSS	cathepsin S	3.21876	3.62853e-06	0.000682122	26.4961	6.13993	31.3204	131.97	226.534	236.849
CTB-33G10.1	NA	3.21834	0.00196584	0.0435775	3.95812	7.07138	8.32031	3.12022	92.6853	84.3492
CCT6P2	NA	3.21184	0.000393705	0.0144789	2.25846	2.77532	1.66936	3.0905	31.434	27.6861
SNCA	synuclein alpha	3.21015	4.03222e-05	0.00304621	0.651926	0.285136	0.529956	2.55561	5.68805	5.35653
RP11-645C24.1	NA	3.20965	0.000512486	0.0172612	6.28642	2.41415	1.2454	7.0725	35.0264	49.9943
SLC8A1	solute carrier family 8 member A1	3.20286	1.78827e-05	0.00186523	1.55996	0.589281	1.1659	12.6889	6.40654	11.4445
MRC1L1	NA	3.19616	0.000166236	0.00804629	7.26431	1.31163	3.17974	21.5444	19.0699	67.1394
EPB41L3	erythrocyte membrane protein band 4.1 like 3	3.19286	2.59176e-06	0.000598096	4.21423	9.78967	2.67628	42.7619	33.6793	76.3036
PIK3CG	phosphatidylinositol-4,5-bisphosphate 3-kinase catalytic subunit gamma	3.19061	5.34747e-05	0.00375302	1.16415	0.456218	0.47696	5.05179	9.13082	5.03384
TLR7	toll like receptor 7	3.18837	4.79889e-06	0.000799832	0.977888	0.81739	0.635947	8.5286	7.75371	5.98038
ITGAM	integrin subunit alpha M	3.18184	0.000400646	0.0145556	5.30854	1.31163	9.98967	47.7839	16.2259	86.6725
FCER1G	Fc fragment of IgE receptor Ig	3.18147	1.85671e-06	0.00049396	9.03382	5.79777	21.9932	82.1361	80.8901	170.957
SLC16A6	solute carrier family 16 member 6	3.1814	0.00113683	0.0301792	0.908039	0.437209	0.980419	3.35795	2.24528	15.5103
ADAM12	ADAM metallopeptidase domain 12	3.18115	6.6108e-06	0.000962854	15.1806	11.8046	5.27306	182.429	48.4383	61.869
PTGER2	prostaglandin E receptor 2	3.17686	0.000661539	0.0204495	0.232831	0.361172	0.715441	2.22873	1.79623	7.83043
CD14	CD14 molecule	3.17291	1.70349e-05	0.00184195	27.3576	7.94579	32.6453	132.535	117.922	362.286
SDS	serine dehydratase	3.1694	0.000272815	0.010999	0.488944	2.091	3.41822	8.94463	20.1776	24.8681
SLA	Src-like-adaptor	3.16683	3.71409e-06	0.000685835	4.47035	2.26208	8.16132	39.1068	26.7638	67.8063
ADORA3	adenosine A3 receptor	3.16042	4.54183e-05	0.00330756	4.14438	3.30758	5.43205	14.4719	21.0458	79.681
AOAH	acyloxyacyl hydrolase	3.15007	9.98711e-05	0.00576649	2.56114	0.646309	3.97467	13.1644	22.6624	27.8798
IL15	interleukin 15	3.14903	0.000449735	0.0158728	0.30268	0.570272	0.556454	1.15894	4.78994	6.79784
DSC2	desmocollin 2	3.14149	6.43668e-05	0.00428626	0.721775	0.589281	1.08641	6.00271	3.80201	11.3584
HCK	HCK proto-oncogene, Src family tyrosine kinase	3.13991	0.000206551	0.00925015	5.42495	2.41415	13.1694	34.4116	29.7276	120.984
BTK	Bruton tyrosine kinase	3.12516	9.1159e-06	0.00119313	1.5134	1.57775	3.94817	15.3931	16.7049	29.278
AP001066.10	NA	3.12144	0.000498984	0.0169121	0.442378	0.228109	1.51037	6.12158	7.18491	5.63619
HCLS1	hematopoietic cell-specific Lyn substrate 1	3.11601	4.2218e-06	0.000733912	15.9489	7.20444	26.4713	134.972	72.2981	222.887
C1orf38	NA	3.11202	6.45326e-06	0.000962854	4.86616	5.83579	12.613	41.5732	37.7507	122.211
PABPC3	poly(A) binding protein cytoplasmic 3	3.10744	0.00218623	0.0464329	21.1177	21.3092	10.5726	9.33095	284.073	163.471
PRUNE2	prune homolog 2	3.1071	0.000504054	0.0170126	0.698492	0.703336	0.370969	7.63711	1.34717	6.38911
DENND1C	DENN domain containing 1C	3.10616	0.00235897	0.0480926	0.558793	1.19757	4.45163	5.58668	13.2621	34.5915
ITGA4	integrin subunit alpha 4	3.1028	0.000688465	0.0210405	5.58793	3.99191	1.43088	69.2392	11.0767	14.3916
RP11-792D21.2	NA	3.10148	2.21574e-05	0.00210717	1.21072	1.50172	1.32489	10.5493	5.77786	18.3929
SYK	spleen associated tyrosine kinase	3.09858	5.36246e-05	0.00375302	4.61004	2.20505	11.5	38.7799	31.2244	86.8016
RP11-334L9.1	NA	3.08813	0.00134411	0.0338476	1.02445	0.646309	0.900925	1.24809	7.21485	13.4451
HLA-DRA	NA	3.08652	5.47169e-08	3.93639e-05	65.1693	43.4167	60.7065	246.052	716.934	475.074
RP11-384B12.3	NA	3.08507	0.0021964	0.046478	0.768341	0.114054	0.158987	1.21837	4.40076	3.26985
RASSF4	Ras association domain family member 4	3.07594	7.74228e-06	0.00108836	11.9908	18.0206	15.5277	46.7736	89.9012	247.39
LY86	lymphocyte antigen 86	3.06914	0.000136072	0.00705009	1.97906	1.15955	5.00808	13.0752	17.124	38.1195
MS4A7	membrane spanning 4-domains A7	3.05702	5.60097e-07	0.000226377	18.6032	6.21597	7.63137	64.128	76.0702	129.89
GAS2	growth arrest specific 2	3.053	0.000385383	0.0142901	0.488944	0.81739	0.47696	2.10986	3.44277	9.33628
OGFRL1	opioid growth factor receptor like 1	3.04	1.78341e-05	0.00186523	2.04891	1.99595	1.85485	11.7677	8.9512	27.8582
ARSJ	arylsulfatase family member J	3.03448	0.00152382	0.0368244	0.349246	1.61577	0.688943	6.74562	2.3351	12.7782
TMEM106A	transmembrane protein 106A	3.03323	5.96732e-05	0.00408787	1.21072	0.81739	1.82835	8.8852	6.10717	16.5644
RP11-16M8.1	NA	3.03146	0.00236918	0.0482177	1.11759	0.266127	0.370969	1.12922	5.68805	7.57228
CXorf21	chromosome X open reading frame 21	3.02897	0.000114942	0.00634221	0.698492	0.361172	1.13941	4.84377	4.67019	8.41125
CD300A	CD300a molecule	3.02875	0.00208158	0.0451663	3.81842	1.57775	16.8526	35.1545	27.2128	119.156
ARPC3P5	NA	3.02406	0.000606776	0.0193869	1.58325	1.76784	1.85485	2.61504	16.4654	23.3192
HLA-DPA1	NA	3.02131	3.97578e-06	0.000706335	27.7767	21.7084	25.4379	82.8196	380.74	144.798
TFPI2	tissue factor pathway inhibitor 2	3.01888	0.000317009	0.0123496	0.162981	0.513245	0.158987	2.49618	1.46692	2.94717
IRAK3	interleukin 1 receptor associated kinase 3	3.01764	3.84667e-05	0.00296547	5.2154	7.48958	3.39172	26.4179	19.2496	84.8009
HSD17B14	hydroxysteroid 17-beta dehydrogenase 14	3.01593	0.000180016	0.00843571	0.768341	1.48271	2.70278	7.45881	10.478	22.136
MMP19	matrix metallopeptidase 19	3.01472	8.19539e-05	0.0049998	2.81725	7.5466	12.1625	38.9879	30.3263	112.745
CGN	cingulin	3.01265	0.000217134	0.00959128	0.232831	0.228109	0.529956	2.52589	3.98164	1.50585
AC073869.20	NA	3.0012	0.00227509	0.0470952	1.49012	0.931445	2.04033	1.4561	17.8126	16.4783
CSF1R	colony stimulating factor 1 receptor	2.99987	2.89157e-06	0.000615105	11.2224	13.6105	17.0646	94.0821	43.1693	197.912
RP11-1033A18.1	NA	2.9882	5.93398e-05	0.0040827	20.0001	3.80181	8.13482	39.1662	116.875	97.3855
WISP1	WNT1 inducible signaling pathway protein 1	2.98773	0.00159379	0.0380042	0.954605	1.00748	0.105991	7.66683	5.29887	3.57102
SLC46A3	solute carrier family 46 member 3	2.98509	2.82393e-06	0.000608726	2.39815	1.31163	1.80185	16.9681	12.9328	13.7678
KIF4B	kinesin family member 4B	2.97961	0.00240523	0.0485461	0.558793	0.285136	1.1659	1.21837	8.89133	5.74375
PDCD1LG2	programmed cell death 1 ligand 2	2.97838	0.000939551	0.0263253	0.372529	0.722345	1.66936	3.59568	5.68805	12.4986
C13orf31	NA	2.97759	2.27718e-05	0.00214042	2.63099	3.74479	1.1924	14.8285	16.0164	28.9123
PLIN2	perilipin 2	2.97387	0.000361441	0.013621	10.5239	41.3637	64.7606	235.324	123.012	558.111
RP3-406P24.1	NA	2.97259	0.00247387	0.0493766	1.39698	1.93893	1.56337	1.33724	18.3215	18.8662
CD68	CD68 molecule	2.96834	2.07936e-05	0.00204982	33.2715	17.7355	75.0683	265.13	205.698	515.797
LHFPL2	lipoma HMGIC fusion partner-like 2	2.96503	1.5068e-05	0.00170352	5.37839	17.5074	11.5795	84.662	38.1698	146.39
ADAMTS1	ADAM metallopeptidase with thrombospondin type 1 motif 1	2.9649	0.00028726	0.0112721	17.1829	20.4157	2.49079	50.399	117.503	145.25
FCGR3A	Fc fragment of IgG receptor IIIa	2.95962	8.7127e-06	0.00115458	29.5229	6.9193	31.0819	191.255	121.126	212.841
PLAUR	plasminogen activator, urokinase receptor	2.95758	0.0001441	0.0072802	4.95929	15.5114	18.098	65.7029	39.038	194.9
AIF1	NA	2.95658	7.23925e-05	0.00458383	9.24337	17.4123	25.5174	51.8254	86.159	267.03
SASH3	SAM and SH3 domain containing 3	2.95646	0.000899988	0.0254372	3.60887	0.703336	5.56454	18.2161	13.4717	44.9389
C2	NA	2.95371	0.000183741	0.00853603	3.14321	1.23559	5.35256	10.9653	25.4466	38.937
RP11-435F17.3	NA	2.95203	0.00182237	0.0414666	1.88593	2.77532	3.17974	2.25845	28.5001	29.9664
APBB1IP	amyloid beta precursor protein binding family B member 1 interacting protein	2.9406	0.000249388	0.010326	2.18861	1.15955	6.96892	24.3377	18.3215	36.4846
RP11-1212A22.3	NA	2.93867	0.00101255	0.0277927	7.75326	3.47866	1.43088	63.5634	10.957	22.6523
GPR65	G protein-coupled receptor 65	2.93379	0.000128136	0.00681438	0.861473	0.456218	1.53687	7.72626	5.92755	8.1316
MYO1F	myosin IF	2.93375	0.00186109	0.0418474	6.00703	2.94641	25.8354	51.3499	39.8463	174.571
SAT1	spermidine/spermine N1-acetyltransferase 1	2.93232	6.59461e-06	0.000962854	131.945	55.6586	133.39	446.043	631.703	1372.48
CD33	CD33 molecule	2.93203	0.000241437	0.0101464	1.00117	1.23559	3.20623	9.65783	9.01107	22.8459
AC004074.3	NA	2.92788	0.00209585	0.045299	2.65427	1.69181	1.2189	1.96128	22.5127	17.9411
MYB	MYB proto-oncogene, transcription factor	2.92764	0.000199792	0.00902243	0.512227	1.27361	0.609449	3.50653	6.22692	8.60486
ARL11	ADP ribosylation factor like GTPase 11	2.92297	0.000972117	0.0269862	0.30268	0.60829	1.43088	4.54661	3.44277	9.76652
LNPEP	leucyl and cystinyl aminopeptidase	2.92096	0.000292248	0.0114125	4.23752	1.91992	0.635947	20.6232	15.5374	15.3812
SLC4A8	solute carrier family 4 member 8	2.91835	0.00204583	0.0445754	0.349246	0.304145	0.688943	1.04007	2.18541	6.92691
SGK1	serum/glucocorticoid regulated kinase 1	2.91245	1.16583e-05	0.00142581	40.1866	21.3472	42.5555	109.237	210.488	463.931
SNX20	sorting nexin 20	2.90807	0.00247192	0.0493766	0.768341	0.551263	3.41822	5.52725	9.37032	20.6302
C1S	complement C1s	2.90465	7.54228e-05	0.00474459	11.1759	36.9156	18.045	301.651	126.634	67.1179
HS3ST3B1	heparan sulfate-glucosamine 3-sulfotransferase 3B1	2.90191	0.00138854	0.0345361	0.232831	1.0455	0.503458	6.24044	1.67648	5.50711
HAVCR2	hepatitis A virus cellular receptor 2	2.90047	2.27907e-06	0.000563454	4.00469	3.42163	8.63828	32.7772	30.2066	56.8997
RP11-367J7.4	NA	2.89602	0.00151842	0.036749	2.91038	1.27361	1.2454	2.61504	18.6808	19.1673
SLC47A1	solute carrier family 47 member 1	2.89254	0.00185327	0.0417295	0.256114	0.570272	1.90784	9.65783	6.16705	4.47453
GLUL	glutamate-ammonia ligase	2.89044	0.000114422	0.00633516	172.015	122.266	146.082	564.314	404.84	2296.14
RP11-102M11.1	NA	2.88953	0.00133274	0.0336136	2.02563	1.40667	1.40438	2.10986	19.0699	14.7143
NPL	N-acetylneuraminate pyruvate lyase	2.88887	2.36984e-05	0.00218933	22.2586	10.2649	21.1982	67.5751	76.3995	253.908
SEMA4A	semaphorin 4A	2.88741	0.00179591	0.0411253	2.14204	2.41415	8.32031	11.2625	15.5374	68.4517
RELT	RELT tumor necrosis factor receptor	2.8795	0.000118134	0.00645227	3.8417	2.7183	2.94126	12.5997	11.5258	45.8209
FOLR2	folate receptor beta	2.87501	0.000653679	0.0202968	14.5053	3.30758	7.2604	17.8893	46.1032	119.952
DOK2	docking protein 2	2.87442	0.00201471	0.0441353	3.42261	1.86289	8.55879	9.89556	18.561	73.0338
RP3-324O17.4	NA	2.87242	0.00237379	0.0482177	1.28057	0.475227	0.450463	1.33724	8.89133	5.98038
MPZL2	myelin protein zero like 2	2.87022	0.000587768	0.0188541	7.31088	1.55874	2.51729	10.0739	40.0858	33.1287
ADRBK2	NA	2.8683	8.30868e-05	0.00504987	3.49246	1.53974	1.85485	8.82577	14.8787	26.6105
FCGR1A	Fc fragment of IgG receptor Ia	2.86593	1.87926e-06	0.00049396	4.16767	2.11001	3.92167	18.6322	23.9497	31.7519
MYOM3	myomesin 3	2.86241	0.000690252	0.0210553	0.186264	0.304145	0.0529956	1.18866	1.79623	1.09712
HS3ST1	heparan sulfate-glucosamine 3-sulfotransferase 1	2.86232	0.000473781	0.0164148	1.21072	3.04145	0.84793	14.0559	5.71799	17.4464
CXCR4	C-X-C motif chemokine receptor 4	2.85595	3.7194e-05	0.00293324	32.2237	10.2839	34.7386	160.587	89.4821	309.13
AC026462.1	NA	2.85503	0.00183436	0.0416518	5.30854	2.03397	1.32489	4.60604	24.0395	34.1183
GAB3	GRB2 associated binding protein 3	2.85461	9.81755e-05	0.00572997	1.74623	2.37613	3.36522	10.0144	11.885	32.2682
RP5-854E16.2	NA	2.84709	0.00242986	0.0488602	2.56114	5.6457	8.87676	5.0815	49.3064	68.5592
RP11-151J4.2	NA	2.83687	0.00143385	0.0353909	3.51574	7.90778	5.45855	5.37867	68.7656	46.5523
LRRFIP1P1	NA	2.83315	0.00245226	0.0491273	1.00117	0.4182	0.211982	1.2778	5.26893	5.14141
CCL2	C-C motif chemokine ligand 2	2.83239	0.000181826	0.00848388	16.0886	5.4556	7.65786	32.48	36.5532	138.969
LYN	LYN proto-oncogene, Src family tyrosine kinase	2.82755	6.53799e-06	0.000962854	14.4355	4.84731	8.34681	41.3355	50.0848	104.7
HSPA6	heat shock protein family A (Hsp70) member 6	2.82486	0.00028011	0.0110831	5.28525	2.03397	11.765	31.9748	27.7816	75.4001
ARHGAP30	Rho GTPase activating protein 30	2.82115	0.000850265	0.024416	5.23869	2.26208	14.8123	36.0163	25.4166	96.2024
C1QC	complement C1q C chain	2.81668	7.25836e-05	0.00458383	54.8549	8.83922	46.2387	224.448	319.728	230.309
TNFRSF1B	TNF receptor superfamily member 1B	2.81527	0.00027003	0.0109283	12.0141	5.56966	24.9344	58.8087	49.7555	190.641
INHBA	inhibin beta A subunit	2.80875	0.00229292	0.0473905	2.11876	14.675	5.27306	94.5873	13.4717	46.6814
AC104650.1	NA	2.80377	0.00250325	0.04984	14.5519	5.07542	9.24773	16.5817	24.3988	160.653
FCGR2A	Fc fragment of IgG receptor IIa	2.80366	1.36545e-05	0.00156561	18.2073	8.93427	19.5024	78.5701	53.2581	193.803
DOCK8	dedicator of cytokinesis 8	2.79264	4.88301e-08	3.93639e-05	5.47152	4.12497	6.38597	38.6016	28.4702	43.6482
RP11-154D6.1	NA	2.78476	0.000835093	0.024152	1.0943	0.513245	0.423965	3.8037	2.36503	7.87345
LCP1	lymphocyte cytosolic protein 1	2.7781	0.00027868	0.0110831	36.3914	8.8012	62.6408	201.834	159.086	378.7
DOCK11	dedicator of cytokinesis 11	2.77699	1.62174e-06	0.000476702	2.93366	2.98442	2.22582	18.6025	15.9565	21.3401
PTPRE	protein tyrosine phosphatase, receptor type E	2.77168	1.81426e-06	0.00049396	7.07805	9.48553	8.53229	33.1932	40.1756	98.0524
DPYD	dihydropyrimidine dehydrogenase	2.77151	3.33235e-06	0.000657002	3.53902	6.10191	2.67628	36.254	23.351	24.6529
AL357374.1	NA	2.76901	0.00128897	0.0328688	1.25728	1.4637	1.90784	2.31788	14.7889	14.4777
CD4	CD4 molecule	2.76863	5.79935e-06	0.000919197	13.0385	5.6457	20.4298	58.4521	84.8119	123.2
HLA-DMA	NA	2.76724	2.76423e-06	0.000608726	10.1514	9.4285	16.0312	35.9865	81.0099	125.416
PIK3R6	phosphoinositide-3-kinase regulatory subunit 6	2.76215	0.000262468	0.0107699	2.49129	2.03397	2.70278	7.04278	11.2863	30.7194
ADH5P4	NA	2.76164	0.00160837	0.0380824	3.74857	1.33064	1.74885	3.68483	24.0694	18.5865
AC109326.1	NA	2.75636	0.000834431	0.024152	0.279397	0.475227	0.370969	1.54525	1.46692	4.64663
ABCC3	ATP binding cassette subfamily C member 3	2.75497	0.00166448	0.038943	8.77771	3.93488	6.62445	24.9023	9.37032	96.2669
ACSL5	acyl-CoA synthetase long-chain family member 5	2.7527	1.89161e-05	0.00193555	3.39933	2.41415	3.36522	10.579	28.111	23.1901
AC007182.1	NA	2.74935	0.000790004	0.0233066	2.11876	1.71082	1.90784	4.87349	7.87346	25.8576
ANPEP	alanyl aminopeptidase, membrane	2.74611	0.000580467	0.0187688	6.7288	21.6894	34.6326	128.078	48.2586	246.68
MGAT4A	mannosyl (alpha-1,3-)-glycoprotein beta-1,4-N-acetylglucosaminyltransferase, isozyme A	2.72885	6.99434e-08	4.5231e-05	8.89413	10.1508	5.29956	46.5656	44.9656	69.979
LRRC33	NA	2.70967	0.000707054	0.0214867	2.79397	1.12154	2.99425	6.09186	13.0226	26.0727
KCNJ5	potassium voltage-gated channel subfamily J member 5	2.70894	0.00219195	0.0464446	1.60653	0.4182	3.07374	6.18101	11.3761	15.7469
RNF125	ring finger protein 125	2.70192	0.000392954	0.0144789	2.7474	1.48271	1.37789	8.08286	21.3452	7.12052
PIR	pirin	2.70147	0.00199336	0.0438016	0.488944	0.874417	1.88134	4.9032	3.74214	12.4555
RP11-365H23.1	NA	2.70048	0.00125064	0.0322566	2.32831	2.43316	2.88826	3.77398	30.6556	15.3382
AC093768.1	NA	2.69747	0.00109017	0.0294238	22.6777	7.31849	17.4356	18.3647	132.592	156.716
SPI1	Spi-1 proto-oncogene	2.69579	0.00172032	0.0398459	5.3551	5.77876	26.0473	41.2463	41.6425	157.964
DOCK4	dedicator of cytokinesis 4	2.68588	1.79199e-06	0.00049396	9.52277	7.37552	4.66361	35.5111	34.2481	69.054
PILRA	paired immunoglobin like type 2 receptor alpha	2.68468	0.000585887	0.0188311	1.35042	3.5547	8.3998	25.7047	18.6209	41.1958
ECM1	extracellular matrix protein 1	2.68275	0.00244839	0.0491106	9.10367	21.0811	13.2489	210.749	17.4234	50.7902
CCDC102B	coiled-coil domain containing 102B	2.68064	0.00014348	0.0072716	5.7742	3.49767	2.01383	16.76	15.5972	40.0556
C1QA	complement C1q A chain	2.6763	5.93452e-05	0.0040827	54.7385	13.9146	53.1016	149.563	345.983	282.691
VAMP8	vesicle associated membrane protein 8	2.67244	0.000197781	0.00898179	6.28642	6.78624	20.0853	37.3535	48.109	125.868
PTGER4	prostaglandin E receptor 4	2.67237	0.000112658	0.00625888	2.32831	3.23154	3.76269	11.6785	13.1125	34.6561
FCGR1C	NA	2.66756	7.69719e-05	0.00477864	0.884756	0.931445	0.84793	4.39803	5.86768	6.71179
GPR160	G protein-coupled receptor 160	2.6667	0.00203682	0.0444976	3.00351	0.494236	1.2189	9.83612	5.92755	14.198
DOCK2	dedicator of cytokinesis 2	2.66025	6.68706e-07	0.000251418	4.70318	6.97633	8.58529	35.6002	32.8111	59.6962
ITPR2	inositol 1,4,5-trisphosphate receptor type 2	2.65909	0.000371749	0.0139122	4.5402	3.25055	1.13941	16.344	11.7653	28.3745
FCHSD1	FCH and double SH3 domains 1	2.65872	0.000353355	0.0133787	1.42027	4.01091	3.84218	12.0351	13.1125	33.4514
GCNT1	glucosaminyl (N-acetyl) transferase 1, core 2	2.6574	0.000537012	0.0177907	1.00117	2.39514	0.821432	12.6295	8.08302	6.0234
SYCP2	synaptonemal complex protein 2	2.65738	0.000548491	0.01806	1.55996	1.57775	0.741938	13.521	5.239	5.80828
C1orf162	chromosome 1 open reading frame 162	2.65724	0.000266607	0.010857	3.53902	3.7638	14.7593	35.0653	35.7449	68.3011
RP11-144L1.8	NA	2.65392	0.0022505	0.0469198	1.69966	0.81739	1.85485	2.40703	14.7291	10.3904
UPP1	uridine phosphorylase 1	2.64804	0.000225415	0.00974911	3.51574	6.65318	13.8848	32.6583	30.7454	87.3394
DUSP10	dual specificity phosphatase 10	2.6452	0.000211493	0.00939342	0.861473	2.64226	1.37789	11.0248	9.63975	9.98164
MGLL	monoglyceride lipase	2.64248	4.75219e-06	0.000799832	11.8045	6.74822	13.0104	35.6002	56.7608	104.678
ZNF469	zinc finger protein 469	2.63865	0.00187461	0.0419761	0.814907	5.0374	3.10024	19.6425	8.26265	27.9228
CFI	complement factor I	2.62797	0.000502901	0.0170092	3.67872	1.71082	1.13941	8.38002	11.8252	20.1999
CMTM7	CKLF like MARVEL transmembrane domain containing 7	2.62795	0.000134881	0.0070321	2.65427	1.86289	5.61753	14.9176	17.9323	29.7513
IKZF1	IKAROS family zinc finger 1	2.62663	0.000823317	0.0238969	3.46917	0.855408	3.92167	10.7276	14.6991	25.4704
CD37	CD37 molecule	2.62593	0.00118061	0.0310861	6.42612	2.37613	12.3215	18.6025	31.3741	80.3694
HIVEP3	human immunodeficiency virus type I enhancer binding protein 3	2.62362	0.00013064	0.00691135	2.42144	6.00687	1.82835	26.5664	19.6687	17.1237
CARD9	caspase recruitment domain family member 9	2.62186	0.00237405	0.0482177	1.28057	1.97694	4.50463	8.76633	7.48428	31.5153
CHRNA5	cholinergic receptor nicotinic alpha 5 subunit	2.61857	0.00251438	0.0499398	0.372529	1.08352	0.662445	5.20037	6.43648	1.46283
RGS4	regulator of G-protein signaling 4	2.61745	0.000279092	0.0110831	2.04891	3.68776	1.56337	16.9681	20.5069	7.44321
RP11-270C12.3	NA	2.61224	0.000482559	0.0165638	7.10133	4.27704	8.95626	10.2522	63.9158	50.1664
C10orf128	chromosome 10 open reading frame 128	2.60974	0.000156406	0.00773275	1.7928	2.12902	2.75577	9.00407	9.7595	22.0069
SLC9A7	solute carrier family 9 member A7	2.60337	0.000280355	0.0110831	0.442378	0.399191	0.211982	2.1693	2.00579	2.3018
SEMA7A	semaphorin 7A (John Milton Hagen blood group)	2.59941	0.000493454	0.0167951	4.65661	4.31506	3.04725	17.4732	8.92126	46.4878
RP11-488L18.4	NA	2.59869	0.000219975	0.00968935	8.21892	3.1365	2.80877	19.3157	20.3872	46.1221
DOCK5	dedicator of cytokinesis 5	2.59324	0.00073215	0.0220833	8.6613	5.85479	3.6037	25.2589	12.364	71.7646
TMEM144	transmembrane protein 144	2.59274	0.0010472	0.0285982	0.395812	1.80586	1.1924	6.03243	7.57409	6.94843
REL	REL proto-oncogene, NF-kB subunit	2.58952	0.001251	0.0322566	1.30385	0.342163	0.450463	4.84377	4.28101	3.52799
CD74	CD74 molecule	2.58403	1.52146e-05	0.00170815	137.347	105.006	189.963	420.576	1371.66	799.973
TRPV4	transient receptor potential cation channel subfamily V member 4	2.58251	0.00145448	0.0357542	0.465661	1.40667	1.08641	5.37867	3.08352	9.31476
C1QB	complement C1q B chain	2.56091	0.00108708	0.0293893	60.5825	8.07886	52.0152	176.545	372.208	163.32
FAM20A	FAM20A, golgi associated secretory pathway pseudokinase	2.55893	0.00239321	0.0483995	3.56231	9.20039	2.25231	12.9266	16.8546	58.7927
FGL2	fibrinogen like 2	2.5585	0.000903335	0.0254873	7.70669	1.74883	7.79035	28.5872	56.3716	16.6289
XXbac-B562F10.11	NA	2.55112	0.00216311	0.046075	1.3737	0.342163	0.423965	2.94192	5.32881	4.30243
HLA-DMB	NA	2.55049	0.000479616	0.0165347	6.12344	4.75227	19.8733	28.4089	62.5686	89.1034
SNX10	sorting nexin 10	2.54641	0.0005633	0.0183237	1.3737	8.49706	4.8226	22.6142	35.1162	28.2024
PPARG	peroxisome proliferator activated receptor gamma	2.54504	0.000336613	0.0128676	3.00351	1.86289	2.4113	6.09186	19.6687	16.7365
MRPL3P1	NA	2.53972	0.0021313	0.0456381	2.00234	1.6728	1.40438	2.61504	16.1062	10.8636
MXD1	MAX dimerization protein 1	2.53647	0.00239071	0.0483995	10.198	11.0253	19.0784	56.4314	14.1902	163.191
DOK3	docking protein 3	2.52898	0.00130591	0.0331731	3.74857	4.16299	11.3676	24.1594	15.3577	71.7215
PRDM1	PR/SET domain 1	2.52837	0.000166729	0.00804629	7.89296	2.31911	3.15324	19.6722	25.2669	32.1822
SKAP2	src kinase associated phosphoprotein 2	2.52535	1.77975e-05	0.00186523	7.72997	3.64974	3.86868	31.9154	20.8961	35.0003
ALDH3B1	aldehyde dehydrogenase 3 family member B1	2.52434	0.00098332	0.0271345	2.07219	3.38362	5.56454	13.7587	10.1187	39.5178
SLC2A9	solute carrier family 2 member 9	2.52022	0.000435241	0.0155273	0.488944	0.722345	0.556454	2.76362	2.54466	4.88326
TUFT1	tuftelin 1	2.50678	0.00045979	0.0161149	0.605359	1.12154	1.51037	5.02207	6.40654	6.99145
STK17B	serine/threonine kinase 17b	2.50492	6.02699e-06	0.000935368	10.8965	13.3634	5.88251	77.114	34.4876	59.6102
LAPTM5	lysosomal protein transmembrane 5	2.4989	2.75122e-05	0.00240427	44.6569	38.9116	110.416	365.571	250.933	479.936
SGMS2	sphingomyelin synthase 2	2.49592	0.00224905	0.0469198	1.76951	3.30758	0.900925	19.0482	9.1907	5.59316
CECR1	cat eye syndrome chromosome region, candidate 1	2.49498	0.000561668	0.0183237	16.9501	3.32659	10.8906	26.6556	72.8071	76.2176
RGS2	regulator of G-protein signaling 2	2.49265	5.85795e-05	0.00406461	10.5705	35.7181	18.204	85.494	90.6795	186.898
ME1	malic enzyme 1	2.4898	0.00010741	0.0060505	2.468	3.91587	8.4793	23.7731	27.0931	32.5909
FAM40B	NA	2.48975	3.15404e-05	0.00264738	3.9814	2.33812	2.64978	19.4642	15.8667	15.08
AC010441.1	NA	2.48705	0.00154493	0.0371735	1.02445	4.8093	2.70278	17.1464	8.50214	22.2866
PYGL	phosphorylase, glycogen, liver	2.48459	0.000161408	0.00793156	5.26197	7.79372	15.3952	49.6858	25.4466	84.0695
PKD1L1	polycystin 1 like 1, transient receptor potential channel interacting	2.47907	0.00173802	0.0400266	0.279397	0.703336	0.291476	1.48582	3.47271	2.23726
TYROBP	TYRO protein tyrosine kinase binding protein	2.47591	0.000494884	0.0168084	12.7824	13.1733	52.8631	109.535	107.654	221.231
CXorf57	chromosome X open reading frame 57	2.47423	0.000168641	0.00811433	1.39698	1.90091	1.77535	10.8465	10.927	6.47516
SLC7A7	solute carrier family 7 member 7	2.47069	2.77751e-05	0.00241419	3.81842	8.04084	8.50579	26.1207	31.5238	55.2647
ADAM19	ADAM metallopeptidase domain 19	2.46522	8.94562e-05	0.00533668	6.63567	9.97976	3.23273	27.9631	27.602	54.1461
TMEM51	transmembrane protein 51	2.46043	4.78245e-05	0.00339114	2.21189	2.94641	3.86868	16.7006	13.2023	19.7912
EPHX4	epoxide hydrolase 4	2.4589	0.00130547	0.0331731	0.488944	0.399191	0.185485	1.2778	2.60453	2.08668
SUSD2	sushi domain containing 2	2.44837	0.000135275	0.0070321	3.49246	5.11344	3.55071	24.2486	10.6876	31.4723
PRRT4	proline rich transmembrane protein 4	2.44751	0.000367081	0.013773	12.9687	21.5943	4.69011	61.1563	40.475	112.595
IL18BP	interleukin 18 binding protein	2.44267	0.00191679	0.0426842	8.17235	4.22001	9.11524	11.2922	26.3447	79.2723
DCBLD1	discoidin, CUB and LCCL domain containing 1	2.44017	0.00039854	0.0145556	1.76951	4.90434	1.77535	15.8983	13.5915	16.4783
PTGS1	prostaglandin-endoperoxide synthase 1	2.43975	0.00199406	0.0438016	0.954605	2.75632	5.14057	16.3143	9.69963	22.0069
ADAMTS9	ADAM metallopeptidase with thrombospondin type 1 motif 9	2.43407	0.000154684	0.00767107	14.3191	8.97228	4.58412	28.6763	41.9718	80.0467
KCNE4	potassium voltage-gated channel subfamily E regulatory subunit 4	2.42957	4.00358e-07	0.000172232	11.3621	10.1508	12.5335	50.191	88.7037	44.5517
FCGR1B	Fc fragment of IgG receptor Ib	2.4276	0.000208657	0.009293	1.42027	1.34964	1.40438	5.88384	8.02315	8.58335
STK10	serine/threonine kinase 10	2.42263	0.000172943	0.0082721	12.829	11.9567	18.8134	41.2166	42.2113	150.305
TXNRD3	thioredoxin reductase 3	2.4166	0.00251444	0.0499398	0.349246	1.23559	0.503458	2.76362	3.26315	5.20594
GPR34	G protein-coupled receptor 34	2.41033	0.00039901	0.0145556	2.30502	2.64226	1.82835	18.6619	7.33459	10.0892
B3GNT7	UDP-GlcNAc:betaGal beta-1,3-N-acetylglucosaminyltransferase 7	2.40494	0.000718543	0.0217949	1.14087	1.61577	2.4113	5.55696	9.1907	12.6276
MPP7	membrane palmitoylated protein 7	2.4012	0.00232362	0.0477232	0.0931322	0.380181	0.211982	1.15894	1.2873	1.24771
INPP5D	NA	2.39381	4.37422e-05	0.00321446	8.56816	4.12497	11.4206	31.9154	35.8347	58.9218
LRP8	LDL receptor related protein 8	2.38687	0.00106798	0.0290185	1.90921	1.52073	4.63711	19.2859	13.9208	8.97057
SP140L	SP140 nuclear body protein like	2.37466	0.00042984	0.0153744	2.23517	2.16703	4.37214	9.62811	14.28	21.5767
RASSF5	Ras association domain family member 5	2.37095	0.000519547	0.0173903	4.77303	2.41415	6.70394	14.2639	19.0699	38.4853
TRPM2	transient receptor potential cation channel subfamily M member 2	2.37072	0.00243652	0.0489332	2.30502	8.5921	4.50463	13.4912	16.2559	49.9727
HSPG2	heparan sulfate proteoglycan 2	2.36213	0.000242881	0.0101464	131.759	41.7819	39.7202	476.562	240.215	379.69
FOSL2	FOS like 2, AP-1 transcription factor subunit	2.35197	3.86961e-06	0.000695111	23.8651	38.3223	34.3411	136.071	109.001	247.756
HHEX	hematopoietically expressed homeobox	2.34387	0.00061392	0.0194232	3.30619	2.05298	3.68319	8.11257	14.1603	23.6203
SOD2	superoxide dismutase 2, mitochondrial	2.32448	0.000345929	0.0131591	120.094	57.1223	123.533	361.5	248.179	896.691
LRRC3	leucine rich repeat containing 3	2.323	0.00218238	0.0464243	0.279397	0.81739	0.503458	1.93157	3.56252	2.58146
DLL1	NA	2.31727	0.000116718	0.0064183	3.67872	10.55	4.50463	30.8753	28.2906	34.3119
SAMHD1	SAM and HD domain containing deoxynucleoside triphosphate triphosphohydrolase 1	2.31522	3.27858e-06	0.00065643	22.2819	11.9947	28.1407	79.3725	104.989	126.212
TNFRSF10A	TNF receptor superfamily member 10a	2.31302	0.00187309	0.0419761	0.83819	0.760363	1.43088	4.96264	2.81409	7.27111
PPARA	peroxisome proliferator activated receptor alpha	2.30796	3.58991e-05	0.00285902	4.00469	4.61921	5.27306	29.4489	23.2911	16.1126
RNASE6	ribonuclease A family member k6	2.30535	0.000286833	0.0112721	3.46917	6.02588	10.6521	23.5948	26.5542	49.4134
CYR61	cysteine rich angiogenic inducer 61	2.30337	1.96822e-06	0.000502584	58.1844	44.1961	41.84	264.595	146.961	300.353
PIM1	Pim-1 proto-oncogene, serine/threonine kinase	2.30336	0.00035192	0.0133556	10.198	11.6716	10.7051	25.0212	32.4818	103.301
GS1-44D20.1	NA	2.28996	5.88722e-06	0.000924065	14.8779	9.29544	12.1095	38.0667	53.5874	85.769
RP11-121L10.3	NA	2.28701	0.00109379	0.0294463	12.0373	12.9262	17.621	16.8195	74.9326	116.08
SNAI2	snail family transcriptional repressor 2	2.28469	4.00153e-05	0.00303722	18.0211	12.1088	5.962	74.7664	43.9477	57.2223
FNIP2	folliculin interacting protein 2	2.28233	3.85198e-05	0.00296547	7.45058	10.9682	5.61753	31.2616	28.6498	57.0933
NPIPL3	NA	2.27957	2.79677e-05	0.00241794	9.52277	9.59958	7.84335	23.0599	44.3968	63.5039
ADCY4	adenylate cyclase 4	2.26376	0.00058316	0.0188183	9.3365	9.18138	9.75119	13.2535	57.2997	65.2249
TNFAIP3	TNF alpha induced protein 3	2.26307	0.000441062	0.0156032	24.0747	10.2649	15.6072	35.0951	62.8979	141.744
HTATIP2	HIV-1 Tat interactive protein 2	2.26215	0.000474157	0.0164148	3.65544	3.85884	11.4206	34.6493	23.2911	32.8491
MYOF	myoferlin	2.25835	0.000534932	0.0177582	15.9489	31.1179	6.14749	112.774	59.0659	82.8863
LRRC32	leucine rich repeat containing 32	2.25734	0.000136493	0.00705009	6.65895	7.20444	11.5795	19.1968	46.672	55.7595
MSR1	macrophage scavenger receptor 1	2.25679	2.31176e-05	0.00216036	8.59145	5.77876	15.6602	46.625	47.2108	49.6285
HMGN1P38	NA	2.25619	0.00114613	0.0303763	4.58676	6.06389	6.83643	8.82577	43.1394	31.6014
CTSB	cathepsin B	2.24894	0.000384945	0.0142901	385.102	174.826	549.008	1807.35	933.948	2529.79
MTSS1	MTSS1, I-BAR domain containing	2.23732	1.00692e-05	0.0012818	16.9733	13.4774	7.2604	46.5953	57.3296	73.9588
VAV3	vav guanine nucleotide exchange factor 3	2.22879	0.00067677	0.0208804	3.1665	1.72983	2.99425	10.2522	9.57988	17.1452
SLC39A8	solute carrier family 39 member 8	2.22359	2.04364e-05	0.00202697	8.82428	5.13245	5.90901	37.9181	26.4045	28.4821
KANK1	KN motif and ankyrin repeat domains 1	2.22201	0.00085859	0.0246114	1.3737	3.3456	3.81568	14.6502	12.873	12.3265
CXCL16	C-X-C motif chemokine ligand 16	2.21469	0.000879297	0.0250716	13.8069	5.51263	13.2224	28.498	31.3741	91.147
MAN1C1	mannosidase alpha class 1C member 1	2.20053	0.00151632	0.036749	1.58325	3.61172	3.04725	7.39938	12.7532	17.769
NLRC4	NLR family CARD domain containing 4	2.1983	0.00160262	0.0380508	1.49012	1.78685	3.10024	8.32059	6.82566	14.112
HLA-DPB1	NA	2.18674	0.000242422	0.0101464	24.098	35.566	39.2962	58.2441	228.42	163.901
HLX	H2.0 like homeobox	2.1843	0.000111938	0.00624034	6.79865	4.84731	10.7316	22.0198	38.7985	40.8516
ARHGAP27	NA	2.183	0.000612238	0.0194079	7.79982	12.622	10.2546	22.9708	30.476	85.8765
MAP7	microtubule associated protein 7	2.17592	0.0012287	0.0318849	0.83819	1.15955	0.741938	3.95228	4.93963	3.54951
SLC17A9	solute carrier family 17 member 9	2.17578	0.00115223	0.030488	9.15024	6.44408	5.90901	26.4773	12.9328	57.7601
KCNAB2	potassium voltage-gated channel subfamily A regulatory beta subunit 2	2.17098	0.000141051	0.00717099	22.1655	10.55	18.8664	56.164	48.0491	128.04
AIM1	absent in melanoma 1	2.16893	0.000131024	0.00691135	5.2154	5.53164	3.20623	20.2369	17.4234	25.1477
RAB32	RAB32, member RAS oncogene family	2.16441	0.000224662	0.00974911	5.00586	10.9112	9.56571	39.9388	21.3452	52.9844
KCNK6	potassium two pore domain channel subfamily K member 6	2.16393	0.00164234	0.0387617	1.58325	2.83235	1.64286	8.49889	6.07724	12.6276
NETO2	neuropilin and tolloid like 2	2.16277	0.0012873	0.0328688	4.95929	3.57371	1.48388	14.8285	13.9507	16.1341
SCARF1	NA	2.15901	0.00074356	0.0223026	11.2923	4.37209	7.52537	17.7704	32.1525	53.6298
CPNE8	copine 8	2.14919	0.000162434	0.00795778	3.58559	4.54317	5.61753	23.8028	14.6393	22.5447
SERPINE1	serpin family E member 1	2.14811	0.00196769	0.0435775	76.9039	20.4348	25.3584	163.113	93.5535	287.187
VEGFC	vascular endothelial growth factor C	2.14426	0.00225513	0.0469223	7.84639	5.20849	2.11982	12.5106	31.3741	23.2546
NRP2	neuropilin 2	2.13677	4.28083e-05	0.00317469	16.9268	16.4619	7.39289	80.7989	49.5759	49.0692
CXCR7	NA	2.13641	0.00110728	0.0296872	20.1864	4.41011	13.4344	53.4301	35.8347	77.917
CREG1	cellular repressor of E1A stimulated genes 1	2.13239	8.20513e-06	0.00111473	38.2075	26.7077	40.7801	121.065	120.736	221.575
EMB	embigin	2.12995	0.000585505	0.0188311	8.82428	4.8093	3.5772	35.9865	19.5789	19.8127
MPP1	membrane palmitoylated protein 1	2.12645	0.00205339	0.0446694	24.7033	16.1007	43.2709	63.8902	66.2808	236.892
COL15A1	collagen type XV alpha 1 chain	2.12078	0.00212533	0.0456009	48.9643	92.5172	16.2696	213.304	150.344	322.553
METRNL	NA	2.10768	0.00109889	0.0295113	7.9628	14.637	21.7017	45.7335	32.5716	112.616
RASGRF2	Ras protein specific guanine nucleotide releasing factor 2	2.10627	0.000194554	0.00888516	5.42495	4.35308	3.23273	20.4449	16.196	19.4255
EVI2A	ecotropic viral integration site 2A	2.10502	0.000182094	0.00848388	4.14438	11.5765	8.18782	38.1558	35.6252	29.149
COL27A1	collagen type XXVII alpha 1 chain	2.10352	0.000188126	0.00868983	12.4099	39.3868	22.6291	114.824	71.4898	133.612
DRAM1	DNA damage regulated autophagy modulator 1	2.101	0.000436036	0.0155273	9.3365	3.85884	6.09449	20.742	23.1713	38.8294
SCXA	NA	2.09943	0.000647978	0.0201847	5.6345	14.4849	7.2339	33.5201	24.0694	59.6962
PDLIM1	PDZ and LIM domain 1	2.09886	0.000174063	0.0083011	13.6904	14.618	18.151	33.0446	54.6352	111.325
ALDH1B1	aldehyde dehydrogenase 1 family member B1	2.09484	0.000184564	0.00854969	9.38307	6.33002	5.51154	43.6534	26.3447	20.7162
AC098614.2	NA	2.09392	1.92775e-05	0.00196012	16.4844	10.6641	14.6003	40.2657	52.4498	85.4893
SLC15A3	solute carrier family 15 member 3	2.08783	0.00223103	0.0467244	5.07571	9.12436	16.4021	21.693	33.8589	74.5181
TACC2	transforming acidic coiled-coil containing protein 2	2.08539	0.00150595	0.0366807	3.18978	4.69524	2.09333	9.00407	15.7469	17.6615
CELF2	CUGBP, Elav-like family member 2	2.08186	0.0014552	0.0357542	3.95812	12.9642	5.64403	34.4413	18.7706	42.4005
GAS6	growth arrest specific 6	2.07099	1.61581e-05	0.00177539	16.9035	15.3403	24.325	67.367	56.3716	113.907
FTL	ferritin light chain	2.07006	0.00212142	0.0456009	756.56	776.711	1780.6	2662.32	2911.47	8341.21
ACTA2	actin, alpha 2, smooth muscle, aorta	2.0449	0.00106276	0.0289252	56.7641	17.9636	46.3446	255.561	88.0151	156.006
C11orf75	NA	2.04125	0.00151264	0.036719	2.02563	6.10191	4.18665	14.6205	17.6629	18.4574
FNDC3B	fibronectin type III domain containing 3B	2.03972	7.99153e-05	0.00492739	23.7487	34.1973	12.8514	117.707	70.2325	103.258
RP11-800K23.2	NA	2.02788	0.000461666	0.0161204	13.9	7.01435	6.73044	22.2873	38.9183	51.5431
RASA3	NA	2.02734	0.00173783	0.0400266	4.74974	17.6024	11.977	40.1171	28.3205	71.5494
ASPH	NA	2.02336	0.000367178	0.013773	43.3298	30.3385	13.8583	123.026	76.1301	156.716
ZNF238	NA	2.01988	0.0010314	0.028262	5.02914	3.06046	4.13366	10.1333	18.6808	20.7592
PROCR	protein C receptor	2.01909	0.000678617	0.0208975	3.65544	5.85479	4.37214	14.8285	14.9087	26.5675
MAP3K1	mitogen-activated protein kinase kinase kinase 1	2.0113	0.0024118	0.0485574	10.361	4.58119	3.76269	17.2949	19.1897	38.937
ST3GAL1	ST3 beta-galactoside alpha-2,3-sialyltransferase 1	2.00576	0.00156714	0.0375904	9.40635	7.50858	19.1314	35.1545	27.9014	81.6602
NT5E	5'-nucleotidase ecto	2.00567	0.000634128	0.0199067	5.4948	14.3138	7.31339	39.7902	23.4408	45.7564
RP6-218J18.2	NA	2.00486	0.00150975	0.0367039	8.61473	13.8956	16.3491	18.1567	66.0712	71.743
RP11-700P18.1	NA	2.00188	0.00234574	0.0479439	4.47035	4.37209	2.83526	8.02342	22.9618	15.8329
NBPF8	NA	1.99516	0.0022521	0.0469198	3.81842	5.74074	1.85485	15.0365	14.1303	16.4138
TAGLN2P1	NA	1.993	0.00227385	0.0470952	7.91624	4.29605	10.1487	14.0559	27.6619	47.2622
RASSF2	Ras association domain family member 2	1.98558	0.000995274	0.0274116	9.94186	28.0764	17.833	46.7142	52.839	121.673
KCNJ8	potassium voltage-gated channel subfamily J member 8	1.98038	0.000263893	0.0107736	4.86616	4.44812	7.57837	20.4449	23.0516	23.1471
QSOX1	quiescin sulfhydryl oxidase 1	1.97564	0.000233412	0.00995667	12.9221	26.8408	22.3111	81.4526	44.9356	117.779
LGALS3	galectin 3	1.97009	5.21771e-05	0.00368361	35.6231	33.0378	43.0854	89.06	134.986	213.745
ADAMTS7	ADAM metallopeptidase with thrombospondin type 1 motif 7	1.96902	2.56288e-05	0.00228917	9.24337	10.531	8.85026	34.4116	31.434	46.2511
LDLRAD3	low density lipoprotein receptor class A domain containing 3	1.96699	0.00241035	0.0485574	8.26548	4.86632	2.4643	20.6529	24.5185	15.8545
LGALS9	galectin 9	1.95232	0.0015964	0.0380104	20.3727	20.4918	41.8135	50.1018	86.4285	183.391
LGMN	legumain	1.92711	0.000338297	0.0128992	61.6768	97.9157	93.6962	209.649	238.419	515.173
CSF1	colony stimulating factor 1	1.92567	8.41107e-05	0.00507395	9.80217	7.52759	9.6187	24.6943	37.6908	39.9911
CHST15	carbohydrate sulfotransferase 15	1.91768	0.00168482	0.0392485	22.1888	6.97633	10.3871	51.2608	29.7575	68.4087
VCAM1	vascular cell adhesion molecule 1	1.91456	0.000952686	0.0265096	4.93601	4.54317	8.61178	23.1788	28.7995	16.2202
RP11-327L3.5	NA	1.8934	0.00169858	0.0394555	24.6102	19.5413	14.6268	28.4386	121.215	68.7529
SLC6A6	solute carrier family 6 member 6	1.88724	0.00183905	0.0416998	27.474	9.50454	16.0312	76.6088	31.2544	88.2214
CTSZ	cathepsin Z	1.87729	0.000848446	0.0244072	64.0051	88.4492	137.232	270.181	232.282	561.768
ADAMTS2	ADAM metallopeptidase with thrombospondin type 1 motif 2	1.87283	0.000896623	0.0254311	29.034	53.3965	15.0772	140.856	90.949	125.416
COL5A3	collagen type V alpha 3 chain	1.87183	0.000877121	0.0250537	113.482	78.1843	39.4022	273.926	188.873	382.938
PTPN18	protein tyrosine phosphatase, non-receptor type 18	1.86882	0.000323731	0.012521	9.49949	15.6065	17.1706	33.0149	46.7019	74.6902
LIPA	lipase A, lysosomal acid type	1.86862	0.000118063	0.00645227	56.2751	23.7423	46.0267	175.416	152.709	132.149
SYTL2	synaptotagmin like 2	1.86817	0.00158174	0.0377726	8.49831	10.9682	4.69011	29.9244	17.9623	40.3568
PLXND1	plexin D1	1.86714	0.000237155	0.0100369	106.706	74.8007	84.2895	217.881	255.753	496.006
LAMA5	laminin subunit alpha 5	1.8655	0.000933737	0.0262079	24.6102	15.4354	19.7144	33.2229	67.2388	117.284
IL32	interleukin 32	1.85519	6.36434e-05	0.00428626	14.8546	19.7124	27.9287	77.4409	93.1943	55.4799
TNS3	tensin 3	1.85281	0.000764379	0.0227164	25.914	51.8758	18.9724	115.329	77.4773	156.781
CMAH	NA	1.85255	0.00175534	0.0403678	3.49246	6.15894	4.39863	22.3467	14.0106	14.4347
SERPINB1	serpin family B member 1	1.84922	0.000633195	0.0199067	12.2469	8.70616	14.0173	28.4683	31.6735	65.8272
BHLHE40	basic helix-loop-helix family member e40	1.82602	0.001971	0.0435912	72.3637	41.0976	94.8091	122.402	232.222	383.777
B3GNT2	UDP-GlcNAc:betaGal beta-1,3-N-acetylglucosaminyltransferase 2	1.81182	0.00184589	0.0417295	12.5961	10.2459	5.59104	20.0883	32.0327	47.7355
TMSB4XP1	NA	1.80972	7.71463e-05	0.00477864	18.7661	25.073	23.4241	48.4674	97.8944	89.4691
RP5-837D10.2	NA	1.80819	0.0020143	0.0441353	17.9512	8.36399	9.6187	22.1387	60.0239	43.6912
CTB-79E8.3	NA	1.77949	0.0018519	0.0417295	13.6206	16.9751	16.3491	21.2769	78.555	61.3527
FAM101B	NA	1.77831	0.000177485	0.00836562	14.6683	13.1163	13.1164	54.4107	29.2785	56.62
HEATR7A	NA	1.77583	0.00131254	0.0332557	9.3365	5.72173	8.85026	24.0108	19.0101	38.8294
PLXNA2	plexin A2	1.77451	0.000140351	0.0071579	17.7184	11.7666	11.606	36.6997	46.193	57.6956
NPHP3	nephrocystin 3	1.77399	0.000221169	0.00969007	9.10367	8.09787	9.00925	35.9271	24.5784	29.149
TM4SF1	transmembrane 4 L six family member 1	1.76336	0.00135184	0.033884	39.1388	22.7919	16.9321	47.7542	97.4154	122.576
TMSL3	NA	1.75331	0.000741519	0.0222828	146.893	225.98	198.204	345.364	814.769	765.166
MYO1E	myosin IE	1.7527	0.000415063	0.0149784	19.907	11.3484	9.56571	52.0037	36.7927	48.7896
RBPMS	RNA binding protein with multiple splicing	1.74814	0.0023375	0.0478359	8.42847	8.85823	13.5934	16.7303	44.0974	42.8952
RAP2B	RAP2B, member of RAS oncogene family	1.73942	0.000438152	0.0155342	30.9199	27.145	18.7074	53.2518	77.0282	126.083
TNFAIP8	TNF alpha induced protein 8	1.73273	0.00249436	0.0497242	5.44823	9.12436	12.6924	22.5845	24.758	43.2609
COL6A2	collagen type VI alpha 2 chain	1.73089	0.00121012	0.0315549	276.044	578.066	397.838	1519.4	843.628	1792.63
SDCBP	syndecan binding protein	1.72758	0.000137233	0.00705496	81.1647	83.0887	116.59	370.355	232.252	327.458
ASAP1	ArfGAP with SH3 domain, ankyrin repeat and PH domain 1	1.72727	0.00127268	0.0326594	69.3137	39.4438	20.8273	151.94	146.991	130.17
LPP	LIM domain containing preferred translocation partner in lipoma	1.71851	6.44251e-05	0.00428626	25.5648	30.5476	17.568	85.7912	68.1668	88.5871
AKT3	NA	1.69986	0.00182364	0.0414666	9.17352	11.2344	4.69011	26.0018	28.0211	27.5786
ABHD3	abhydrolase domain containing 3	1.66633	0.00140749	0.0349538	18.4635	12.7931	16.9851	80.6206	31.1645	41.3464
RNF217	ring finger protein 217	1.65582	0.000460511	0.0161149	10.5705	10.9492	10.7051	38.4233	24.6682	38.4637
ANXA2P2	NA	1.65261	0.000163169	0.00796964	101.188	105.177	123.639	316.955	283.834	436.74
SWAP70	SWAP switching B-cell complex 70kDa subunit	1.65252	0.000133538	0.00698674	23.1201	16.1197	19.2109	49.1509	57.2997	77.2932
FAM49B	family with sequence similarity 49 member B	1.6441	0.000169692	0.00814067	45.3088	26.7838	33.6522	105.404	91.2184	133.87
TACC1	transforming acidic coiled-coil containing protein 1	1.63896	0.0005569	0.0182255	45.6115	29.7682	18.3365	98.1532	94.0924	99.6658
SMTN	smoothelin	1.63327	0.000192643	0.00882285	19.6276	24.8449	30.8699	64.7817	66.9993	101.925
EPHA2	EPH receptor A2	1.62893	0.000625027	0.019724	8.59145	8.74417	10.2017	25.7047	26.6141	32.8491
ACVRL1	activin A receptor like type 1	1.62545	0.00135008	0.033884	27.3343	14.1047	17.4091	39.1959	56.0722	86.2853
PDGFB	platelet derived growth factor subunit B	1.6081	0.00182345	0.0414666	17.2062	14.4279	14.1498	25.8235	44.0674	69.6779
CRISPLD2	cysteine rich secretory protein LCCL domain containing 2	1.59887	0.00169586	0.0394488	15.0176	14.3328	30.9759	66.7133	42.2113	73.7652
ARAP3	ArfGAP with RhoGAP domain, ankyrin repeat and PH domain 3	1.58528	0.00222839	0.0467244	14.3424	16.8801	12.7454	23.0005	49.8154	59.1369
HSPD1P1	NA	1.5787	0.000555003	0.0182003	46.636	26.1185	31.1614	112.506	123.371	74.5396
IMPDH1	inosine monophosphate dehydrogenase 1	1.57583	0.00147243	0.0361225	25.2388	29.9393	41.2306	94.5278	55.7729	137.075
PKP4	plakophilin 4	1.56338	0.000226029	0.00974911	30.3844	34.2353	24.2985	92.418	104.57	65.8702
SULF2	sulfatase 2	1.53815	0.00157396	0.037698	19.4879	32.2584	46.1062	115.537	71.4898	97.1489
SMYD2	SET and MYND domain containing 2	1.51496	0.00198802	0.0437879	14.2259	18.3628	11.2616	36.8483	57.599	30.9345
ERO1L	NA	1.50398	0.00131443	0.0332557	26.7522	24.5977	23.5035	74.5584	40.7444	96.9983
ACOT9	acyl-CoA thioesterase 9	1.44794	0.0011967	0.0313567	18.51	19.1611	18.1245	39.1068	42.9598	70.1511
SPRY4	sprouty RTK signaling antagonist 4	1.40194	0.00211994	0.0456009	38.1376	25.5482	38.3158	57.9172	108.372	103.237
ARHGDIB	Rho GDP dissociation inhibitor beta	1.38496	0.00233087	0.0477607	84.89	66.1896	123.268	263.555	199.351	253.564
ITGA7	integrin subunit alpha 7	1.37705	0.000776034	0.0229783	19.8604	23.9324	23.0001	58.4224	47.0911	67.9784
ASAH1	N-acylsphingosine amidohydrolase 1	1.3596	0.00237732	0.0482235	101.7	64.3077	54.3205	196.901	171.48	197.03
IDH1	isocitrate dehydrogenase (NADP(+)) 1, cytosolic	1.35356	0.00212084	0.0456009	33.7837	50.3931	32.4598	73.4886	121.635	102.979
EHD2	EH domain containing 2	1.31534	0.00138501	0.0345014	36.4147	38.7595	42.7409	104.839	73.4657	115.133
TTL	tubulin tyrosine ligase	-1.2091	0.00224953	0.0469198	119.139	152.358	127.587	54.6782	59.5749	58.3625
FAT4	FAT atypical cadherin 4	-1.27446	0.00165825	0.0389424	89.6398	84.2292	104.64	46.8627	32.6614	35.6026
ARL3	ADP ribosylation factor like GTPase 3	-1.28507	0.00127992	0.0327931	60.5592	61.4944	84.422	27.4282	28.4403	28.8478
COQ9	coenzyme Q9	-1.29386	0.00239498	0.0483995	73.0622	46.4772	78.036	30.9348	24.9676	24.6744
HNRNPA1L2	heterogeneous nuclear ribonucleoprotein A1-like 2	-1.3025	0.00112024	0.0299076	49.4066	59.1562	51.8562	23.2382	22.5726	19.2319
NAT14	N-acetyltransferase 14 (putative)	-1.30987	0.00221849	0.0467244	65.8212	54.1949	87.0188	34.1441	26.5842	22.7814
ECSIT	ECSIT signalling integrator	-1.3388	0.000611617	0.0194079	59.884	62.0456	60.5475	25.1401	25.5364	21.4691
CIRBP	cold inducible RNA binding protein	-1.35146	0.00213781	0.0457169	494.16	691.094	647.845	229.737	203.483	285.144
CFDP1	craniofacial development protein 1	-1.36403	0.00201926	0.0441751	101.677	174.579	161.16	67.6048	46.9115	55.4153
DYRK1B	NA	-1.37415	0.00160885	0.0380824	45.0527	47.7698	58.7986	14.8582	19.1298	24.4808
CAMK1D	calcium/calmodulin dependent protein kinase ID	-1.38854	0.0018026	0.04122	82.1193	70.2195	60.2825	19.0185	25.0574	37.1085
RPL3	ribosomal protein L3	-1.40383	0.00138133	0.0345013	1710.61	2133.52	2258.12	683.299	777.707	845.17
VRK1	vaccinia related kinase 1	-1.40467	0.00150652	0.0366807	140.63	159.239	84.9254	54.4701	48.6478	42.2284
SMAD9	SMAD family member 9	-1.41093	0.00212674	0.0456009	39.4648	28.6467	41.0716	15.8686	11.436	13.7463
IGBP1	immunoglobulin (CD79A) binding protein 1	-1.41758	0.000866354	0.02479	86.6595	111.336	122.605	37.0563	50.8033	32.1607
CTC-358I24.1	NA	-1.4182	0.00232104	0.0477232	32.0375	42.8845	35.1361	13.2832	10.6277	17.2528
CCDC90B	coiled-coil domain containing 90B	-1.41821	0.00218852	0.0464329	166.055	145.781	123.771	74.1424	54.4257	34.441
RPL4	ribosomal protein L4	-1.42653	0.00205567	0.0446694	2489.05	3220.52	2034.95	1146.67	922.003	812.493
UBL7	ubiquitin like 7	-1.4769	0.00161251	0.0381131	126.753	61.6844	140.306	41.4246	40.4451	36.2265
HNRNPA1P7	NA	-1.48643	0.00132047	0.0333563	46.6825	50.6972	34.1292	19.9694	15.0584	11.9177
COL13A1	collagen type XIII alpha 1 chain	-1.49925	0.0015774	0.0377247	93.365	90.5212	126.553	49.6264	38.559	21.6412
SNHG5	small nucleolar RNA host gene 5	-1.50137	0.00191998	0.0426966	131.712	185.376	211.585	50.8447	91.0687	44.8313
LPHN1	NA	-1.51895	0.00147847	0.0362158	196.113	147.662	275.763	92.9529	51.5817	71.6355
EEF2	eukaryotic translation elongation factor 2	-1.55094	0.000763284	0.0227164	3831.55	2493.71	2665.39	1174.57	969.813	924.012
GRK5	G protein-coupled receptor kinase 5	-1.56262	0.000226798	0.00975171	166.963	184.597	132.939	64.8709	44.2471	54.899
ARHGEF9	Cdc42 guanine nucleotide exchange factor 9	-1.5671	0.00117986	0.0310861	34.2261	59.8406	56.9968	13.4615	23.2611	14.2626
RPL7A	NA	-1.57244	0.000480442	0.0165347	512.833	664.671	891.094	231.164	236.922	227.448
EGFLAM	EGF like, fibronectin type III and laminin G domains	-1.6019	0.00208413	0.0451663	37.5556	49.0814	69.0003	16.344	10.1187	24.782
RAB3D	RAB3D, member RAS oncogene family	-1.60581	4.57734e-05	0.00331822	79.4651	85.959	89.6156	29.9838	30.0868	23.7279
EEF1A1P11	NA	-1.60647	0.000241981	0.0101464	42.3752	48.7012	44.4368	18.0676	14.4596	11.9823
RPL13	ribosomal protein L13	-1.60672	0.00137088	0.034308	1028.79	2062.31	2412.84	576.676	600.838	629.661
AC008268.3	NA	-1.62031	0.000611328	0.0194079	53.4346	103.238	57.8447	21.8713	29.6078	18.3068
THNSL1	threonine synthase like 1	-1.62291	0.00121903	0.0317361	27.5904	23.4952	25.2789	9.2418	9.34038	6.21701
GLG1	golgi glycoprotein 1	-1.64369	0.00220527	0.0466047	1752.21	756.979	753.995	429.758	287.546	327.028
TNRC6C	trinucleotide repeat containing 6C	-1.65025	0.00168106	0.0392174	36.7872	25.3771	24.06	9.56868	11.7354	6.17399
JAKMIP2	janus kinase and microtubule interacting protein 2	-1.66119	0.000329738	0.0127228	376.301	296.656	308.991	111.852	130.137	68.4947
LINGO1	leucine rich repeat and Ig domain containing 1	-1.66393	0.000198459	0.00898735	470.667	351.763	419.248	112.09	167.917	111.842
GIMAP2	GTPase, IMAP family member 2	-1.66582	0.000288482	0.0112927	64.1448	59.8216	58.4541	23.0005	23.0216	11.4875
C10orf84	NA	-1.66718	3.80512e-05	0.00295756	96.9506	88.5443	67.1189	28.9438	24.758	25.8361
C10orf2	chromosome 10 open reading frame 2	-1.67009	0.00211177	0.045582	36.2284	16.804	28.1407	8.08286	10.3882	7.03448
ACCN1	NA	-1.67053	0.00171132	0.0396942	37.4857	25.5862	21.6487	7.28051	12.0647	7.27111
NOB1	NIN1/PSMD8 binding protein 1 homolog	-1.68388	6.24272e-05	0.00423703	82.7247	71.4741	101.222	32.064	20.9859	26.4384
WNT5A	Wnt family member 5A	-1.68743	0.000721883	0.0218144	184.681	348.531	192.136	51.2905	79.8722	94.0296
GAS5	growth arrest specific 5 (non-protein coding)	-1.69433	0.000251142	0.0103577	300.328	485.435	555.42	155.328	136.843	122.254
CCDC102A	coiled-coil domain containing 102A	-1.70296	0.00063939	0.020033	25.5648	34.3874	55.2479	11.8271	11.9748	11.5735
DUOX1	dual oxidase 1	-1.719	0.000257126	0.0105775	59.4649	52.6171	66.2445	19.9991	23.4707	10.7131
TDRD3	tudor domain containing 3	-1.72819	0.000840437	0.0242631	96.2289	149.316	114.1	47.2788	17.7827	43.4761
ZNF32	zinc finger protein 32	-1.75199	0.00020415	0.00916803	36.0189	76.3785	71.9945	19.5237	19.519	15.7039
ZNF581	zinc finger protein 581	-1.76931	0.000983537	0.0271345	34.878	57.6165	107.343	15.4525	22.872	20.286
PHLDA3	pleckstrin homology like domain family A member 3	-1.78396	0.0012835	0.0328327	62.0028	55.9817	137.736	28.29	31.3442	14.6283
RPL13A	ribosomal protein L13a	-1.78556	0.000419026	0.0150449	959.541	1860.74	1841.89	560.065	456.96	335.31
IMPDH2	inosine monophosphate dehydrogenase 2	-1.78953	0.000270384	0.0109283	514.881	260.044	556.798	119.638	114.42	151.144
IKZF2	IKAROS family zinc finger 2	-1.79127	2.60384e-05	0.00231298	44.5405	55.2024	56.6788	13.5507	17.7228	13.9184
CAMK1G	calcium/calmodulin dependent protein kinase IG	-1.79338	0.000318056	0.0123606	91.6654	52.6932	97.0349	15.72	33.7391	20.1784
DDB2	damage specific DNA binding protein 2	-1.81352	0.000191187	0.00878104	70.6641	46.5912	111.741	23.0302	17.2737	24.825
FAM123A	NA	-1.84568	0.00123567	0.0320145	892.579	613.157	248.549	177.347	167.618	143.12
GARNL3	GTPase activating Rap/RanGAP domain like 3	-1.85459	0.000416523	0.0149976	40.1167	31.479	29.1211	6.21072	13.4418	8.19613
P4HTM	prolyl 4-hydroxylase, transmembrane	-1.85786	0.000945523	0.0264012	73.7141	24.7118	82.4876	18.3053	13.2621	18.3284
PLEKHA4	pleckstrin homology domain containing A4	-1.87142	0.000102078	0.00587296	49.0574	73.0329	95.4716	26.3882	14.0704	18.9952
SLC25A23	solute carrier family 25 member 23	-1.87955	7.21204e-05	0.00458383	79.9307	72.2155	105.912	28.082	28.2307	13.8323
DNAL4	dynein axonemal light chain 4	-1.89487	2.91376e-05	0.00249242	165.263	79.3439	112.589	32.8069	32.4518	30.7839
PARD6A	par-6 family cell polarity regulator alpha	-1.91883	0.00143099	0.0353743	10.035	11.2534	14.6533	3.03107	3.65233	2.81809
GLTSCR2	glioma tumor suppressor candidate region gene 2	-1.9415	7.68872e-05	0.00477864	320.468	622.984	701.026	130.158	155.104	142.862
OLFM1	olfactomedin 1	-1.95295	0.000782947	0.0231406	537.629	241.016	282.308	127.959	99.1218	46.961
DCC	DCC netrin 1 receptor	-1.95659	0.00176806	0.0405449	341.981	126.6	106.866	60.4431	60.2634	27.5571
RHBDD2	rhomboid domain containing 2	-1.983	0.00112437	0.0299468	608.409	201.401	228.305	119.965	58.0481	84.5858
CA11	carbonic anhydrase 11	-1.99809	6.26369e-05	0.00423703	69.1972	56.7801	48.8884	22.4062	11.1366	10.2398
PPAPDC2	NA	-2.00356	4.18972e-05	0.00314102	93.6212	77.7091	47.6695	13.3129	16.3457	24.9326
TYRO3	TYRO3 protein tyrosine kinase	-2.00409	0.000235848	0.0100077	39.7209	27.8103	19.1844	7.04278	5.71799	8.8415
RNF141	ring finger protein 141	-2.00592	0.00176463	0.0405238	558.374	127.608	273.802	50.9636	89.2426	98.7408
CDC37L1	cell division cycle 37 like 1	-2.00863	2.27074e-05	0.00214042	105.379	76.2074	140.783	22.4953	21.1655	36.4201
TYSND1	trypsin domain containing 1	-2.04611	1.94992e-05	0.00197027	136.485	135.078	167.228	34.9762	49.8154	21.4691
NCRNA00277	NA	-2.05814	4.2417e-05	0.00316017	139.186	129.072	105.408	20.9798	47.4803	21.2755
SOCS2	suppressor of cytokine signaling 2	-2.07338	2.19908e-05	0.00210717	62.5383	53.0733	31.1349	9.47953	12.1245	13.2515
DNAJB5	DnaJ heat shock protein family (Hsp40) member B5	-2.10311	0.000175082	0.00832517	106.823	45.2416	38.5808	16.344	10.4181	17.5969
FAM201B	NA	-2.15192	0.00193317	0.0429308	8.14907	19.3322	10.6256	2.37731	4.22113	1.97912
STON1	stonin 1	-2.15199	0.000896072	0.0254311	73.2252	49.5376	17.3031	9.77669	14.5794	7.16355
SRRM4	serine/arginine repetitive matrix 4	-2.17271	0.000126229	0.00674063	39.0224	61.9316	25.8883	10.1036	5.83774	12.1759
TMEM38A	transmembrane protein 38A	-2.18296	0.00229522	0.0473905	26.0305	14.713	24.8549	4.07114	8.53208	1.85005
ADRB1	adrenoceptor beta 1	-2.18302	1.24413e-05	0.00147896	58.4637	101.756	70.6961	24.4863	15.2979	11.0788
LENG9	NA	-2.19675	0.00054062	0.0178736	30.0584	14.5419	12.4275	5.28952	3.53258	3.61404
MSX1	msh homeobox 1	-2.19901	0.000105706	0.0059963	80.6525	57.1983	82.0902	8.49889	27.5721	11.8317
CACNA1G	calcium voltage-gated channel subunit alpha1 G	-2.20365	0.000189636	0.00873462	164.378	60.3538	46.2652	23.1491	17.154	18.522
MIR3650	microRNA 3650	-2.2117	0.00126882	0.0326438	3.91155	5.93083	7.76386	1.21837	1.10767	1.46283
SNHG8	small nucleolar RNA host gene 8	-2.22504	1.46751e-07	8.78715e-05	87.2183	119.206	125.997	23.9217	20.0579	27.1053
SALL2	spalt like transcription factor 2	-2.22516	0.000470042	0.0163423	152.341	77.3289	31.4264	17.503	24.0994	14.241
NLGN3	neuroligin 3	-2.23308	0.00197509	0.043622	31.7814	24.9019	17.568	2.52589	10.2385	3.03321
PRX	periaxin	-2.28272	0.0002776	0.0110831	15.0641	20.3967	43.6154	6.65647	5.41862	4.17336
RP11-94C24.10	NA	-2.29047	0.00154746	0.0371735	2.8871	3.47866	2.67628	0.356597	0.928051	0.559316
APLP1	amyloid beta precursor like protein 1	-2.32573	2.61265e-07	0.000120682	102.841	78.8116	60.3885	15.6011	19.9082	12.7782
PGLYRP2	peptidoglycan recognition protein 2	-2.34441	0.000336674	0.0128676	286.684	93.2015	149.633	22.317	60.2036	21.7488
SAMD13	sterile alpha motif domain containing 13	-2.34726	0.000514167	0.0172818	3.21306	5.09443	4.61062	0.772626	0.898114	0.860486
METTL7A	methyltransferase like 7A	-2.36287	0.000249069	0.010326	219.792	45.1466	111.635	18.127	31.883	23.1901
BDP1	NA	-2.36456	3.56325e-05	0.00285902	241.189	820.051	482.074	85.4643	107.115	107.088
EPHA4	EPH receptor A4	-2.3665	3.13749e-05	0.00264738	111.503	294.584	130.157	25.0806	48.079	30.8269
AC018470.3	NA	-2.37681	0.000263499	0.0107736	13.2248	19.5413	12.7189	4.45746	2.21535	2.08668
NPTXR	neuronal pentraxin receptor	-2.43837	0.00104898	0.0285983	1289.58	279.795	383.264	57.7389	167.378	135.118
LINGO2	leucine rich repeat and Ig domain containing 2	-2.46294	0.000791828	0.0233178	9.59262	8.91526	4.71661	1.991	1.40704	0.817462
SEZ6L2	seizure related 6 homolog like 2	-2.46661	0.000533212	0.0177375	235.112	34.3114	90.543	20.7123	17.8725	26.5245
C5orf4	NA	-2.4789	0.00185145	0.0417295	63.1204	8.19291	66.059	11.4705	5.95749	7.20657
H2AFY2	H2A histone family member Y2	-2.49771	0.00222565	0.0467244	158.744	459.278	474.47	91.7048	89.1527	12.5846
SYT5	synaptotagmin 5	-2.53477	0.00130706	0.0331731	6.51926	12.9262	5.16707	0.713193	1.25736	2.25878
DCDC2	doublecortin domain containing 2	-2.53941	0.0018058	0.0412351	61.5604	36.8586	67.0129	19.5237	1.91598	7.01296
GYG2	glycogenin 2	-2.54466	0.00166015	0.0389424	134.343	390.389	567.768	17.8001	113.611	55.824
BTNL2	NA	-2.54843	0.00119469	0.0313567	1.93249	3.87785	3.04725	0.624044	0.20956	0.666877
MAPT	NA	-2.55991	2.12794e-05	0.00207243	619.632	327.926	189.804	76.1334	75.4715	41.2818
C1orf61	chromosome 1 open reading frame 61	-2.57295	9.93034e-05	0.00575426	71.8049	44.3482	20.7213	12.2432	5.44856	5.3135
ASPHD1	aspartate beta-hydroxylase domain containing 1	-2.57897	0.00138287	0.0345013	64.1215	12.1468	35.6925	5.02207	2.63447	11.0572
C14orf144	NA	-2.58791	0.00208947	0.0452214	2.93366	8.57309	2.06683	0.505179	0.928051	0.817462
TSTD1	thiosulfate sulfurtransferase like domain containing 1	-2.59264	0.00135053	0.033884	32.3169	5.60768	18.0715	2.58533	1.94591	4.73267
RAB40B	RAB40B, member RAS oncogene family	-2.61501	3.47071e-08	3.30064e-05	70.408	130.231	77.771	17.9487	15.8667	11.6381
RAP1GAP	RAP1 GTPase activating protein	-2.63089	0.000249735	0.010326	42.6778	62.3878	175.309	10.1927	9.10089	25.9437
NTNG1	netrin G1	-2.65231	0.00164488	0.038765	303.96	137.265	73.5579	56.58	8.50214	16.801
PSD	pleckstrin and Sec7 domain containing	-2.65661	1.52922e-06	0.000457833	141.677	63.7945	73.7964	14.1747	9.07095	21.0174
RAMP1	receptor activity modifying protein 1	-2.65871	8.52307e-06	0.00114827	507.408	263.086	175.071	31.5588	48.9771	69.1831
NBPF3	neuroblastoma breakpoint family member 3	-2.66067	3.61015e-06	0.000682122	71.4324	90.084	109.25	19.6425	17.3635	5.82979
ACSM3	acyl-CoA synthetase medium-chain family member 3	-2.66904	0.000243687	0.0101538	3.46917	2.35713	5.51154	0.594328	0.598742	0.580828
CYP2A6	cytochrome P450 family 2 subfamily A member 6	-2.66968	0.00101049	0.0277833	1.55996	1.2546	2.4113	0.356597	0.359245	0.107561
RGAG1	retrotransposon gag domain containing 1	-2.67453	0.000389823	0.0144217	1.83936	1.95793	1.11291	0.267447	0.329308	0.172097
SLC16A11	solute carrier family 16 member 11	-2.69002	0.00142308	0.0352328	87.1019	9.14336	82.6996	4.99235	12.7233	10.0032
IL1RAP	interleukin 1 receptor accessory protein	-2.71629	0.00140989	0.0349597	708.876	120.346	101.036	71.2302	36.3736	33.9462
RP11-178A10.1	NA	-2.72834	0.000820431	0.023876	65.891	24.6928	25.0934	2.10986	3.44277	11.8747
DBNDD1	dysbindin domain containing 1	-2.7508	0.000941894	0.0263453	3.51574	17.6974	27.0543	2.31788	2.30516	2.53843
SPTLC3	serine palmitoyltransferase long chain base subunit 3	-2.75269	0.00189023	0.0422091	23.7021	3.21253	11.3941	1.01036	2.42491	2.23726
LRRC4C	leucine rich repeat containing 4C	-2.75289	0.000226134	0.00974911	33.3413	39.1587	7.33989	3.23909	3.47271	5.11989
GPRIN1	G protein regulated inducer of neurite outgrowth 1	-2.77239	7.80908e-06	0.00108836	50.1284	16.1007	27.3192	5.31923	4.04151	4.32394
ANK1	ankyrin 1	-2.81329	0.00120746	0.0315363	35.7628	4.08695	17.9655	1.8127	3.80201	2.60297
RP11-628E19.3	NA	-2.83508	0.000680177	0.0209057	7.38073	2.20505	2.91476	0.32688	0.658617	0.752926
ENPP3	ectonucleotide pyrophosphatase/phosphodiesterase 3	-2.83852	0.000480691	0.0165347	124.052	75.1239	81.1098	23.2976	13.831	2.06517
CRHR1	NA	-2.84557	0.00143775	0.035433	4.72646	3.15551	1.58987	0.118866	0.538868	0.645365
FAM175A	family with sequence similarity 175 member A	-2.86017	0.000751564	0.022495	134.157	25.2441	14.7063	7.48853	8.11296	8.36823
OGDHL	oxoglutarate dehydrogenase-like	-2.86505	6.40025e-05	0.00428626	55.0644	15.7205	101.513	6.41874	7.27472	9.93862
UNC5A	unc-5 netrin receptor A	-2.8866	3.48904e-05	0.00283319	214.972	63.2052	114.1	31.8263	10.6576	10.5625
WI2-81516E3.1	NA	-2.9047	0.000280384	0.0110831	18.9757	4.71425	24.007	2.94192	1.52679	1.89307
AC087859.1	NA	-2.9352	0.000150924	0.00753085	4.16767	4.14398	1.53687	0.416029	0.389183	0.473267
SIAH3	siah E3 ubiquitin protein ligase family member 3	-2.9774	7.20111e-05	0.00458383	29.2668	7.14741	33.8112	3.95228	2.48478	2.4739
IRS1	insulin receptor substrate 1	-3.00147	2.61376e-06	0.000598096	179.582	90.6543	44.7813	18.6916	9.90919	10.7346
AC025260.2	NA	-3.04423	3.23783e-06	0.00065643	16.1584	9.35246	13.5139	1.87213	1.58667	1.26922
CKB	creatine kinase B	-3.05334	9.88783e-07	0.000326238	559.957	248.487	320.782	34.3224	26.4045	75.271
ZSCAN12P1	NA	-3.07169	0.000643161	0.0201122	5.68107	1.17856	1.93434	0.32688	0.478994	0.236634
DNAJC12	DnaJ heat shock protein family (Hsp40) member C12	-3.11019	0.000197565	0.00898179	312.901	135.554	81.1893	42.3161	11.4959	7.52926
CDKL2	cyclin dependent kinase like 2	-3.13354	0.00173656	0.0400266	56.8572	3.66875	12.6659	2.94192	3.65233	1.74248
SV2B	synaptic vesicle glycoprotein 2B	-3.1376	0.00120363	0.0314871	92.7597	19.6364	74.0878	3.83341	15.8966	1.46283
GLI1	GLI family zinc finger 1	-3.14841	3.62621e-05	0.00287377	11.0362	25.9094	31.9563	2.88249	1.01786	3.85068
AC005908.1	NA	-3.1974	0.000701727	0.021365	6.8685	8.66814	1.48388	0.32688	0.478994	1.03258
RP11-293F5.2	NA	-3.30513	1.25574e-05	0.00148187	9.28994	8.87724	12.613	0.534895	1.73635	0.838974
PKP1	plakophilin 1	-3.31695	0.00222005	0.0467244	1825	615.894	778.24	176.515	5.50843	140.991
HOXB13	homeobox B13	-3.33934	2.23384e-08	2.40764e-05	92.294	66.7028	183.232	9.09321	16.675	8.04555
KIAA1409	NA	-3.38488	0.00231338	0.0477046	46.147	26.0805	1.11291	2.25845	1.82616	2.92565
DSP	desmoplakin	-3.38653	0.00232066	0.0477232	2.6077	7.41354	53.0751	2.88249	1.22742	1.91458
ENPP1	ectonucleotide pyrophosphatase/phosphodiesterase 1	-3.45864	0.000522035	0.0174375	345.497	39.843	539.018	55.1536	13.4118	15.5103
RTN4RL1	reticulon 4 receptor like 1	-3.46288	0.000273597	0.0110031	1.95578	16.4048	18.5485	1.48582	1.01786	0.838974
ANKRD24	ankyrin repeat domain 24	-3.46715	3.94768e-05	0.00301048	64.6105	44.3292	25.4114	8.43945	2.57459	1.14014
SCN9A	sodium voltage-gated channel alpha subunit 9	-3.4917	0.000661165	0.0204495	25.4251	3.51668	42.4495	1.01036	1.22742	4.08731
GPR172B	NA	-3.50357	0.000404087	0.0146477	1.0943	1.2546	3.20623	0.32688	0.119748	0.0430243
CDH8	cadherin 8	-3.51422	0.000563046	0.0183237	280.375	50.7162	37.9713	19.7317	10.1187	2.45239
TPRXL	tetrapeptide repeat homeobox like	-3.51757	6.55933e-05	0.00431076	1.39698	1.86289	1.96084	0.148582	0.0299371	0.258146
ST8SIA1	ST8 alpha-N-acetyl-neuraminide alpha-2,8-sialyltransferase 1	-3.52543	0.000176229	0.00833067	15.6462	15.6825	95.3656	1.39667	4.34088	5.24897
CYP4F22	cytochrome P450 family 4 subfamily F member 22	-3.53905	0.000283529	0.0111801	1138.68	118.274	283.42	13.6993	68.3165	50.489
MYO16	NA	-3.54823	0.00232609	0.0477232	103.353	4.69524	8.21432	1.8127	4.61032	3.50648
CHGB	chromogranin B	-3.55086	0.000599371	0.0191882	13.3645	17.6404	142.028	7.66683	1.94591	5.14141
CLDN1	claudin 1	-3.6898	0.000574119	0.0186008	2115.94	417.629	791.701	178.417	69.9331	9.33628
SLC18A3	solute carrier family 18 member A3	-3.72038	1.09037e-05	0.00136651	18.0676	17.4883	82.3022	4.72491	1.73635	2.4739
INA	internexin neuronal intermediate filament protein alpha	-3.81795	4.39478e-05	0.00321495	78.5803	69.6112	8.4793	4.01171	5.65812	1.44131
ACPT	acid phosphatase, testicular	-3.87916	0.00052316	0.017439	1.25728	19.1611	3.47121	0.505179	0.41912	0.688389
SSTR1	somatostatin receptor 1	-3.88945	0.00107528	0.029168	11.7114	4.10596	8.16132	0.0594328	0.179623	1.35527
NRTN	neurturin	-3.90516	0.00013746	0.00705496	4.63333	4.06794	27.0808	0.624044	1.2873	0.473267
STEAP3	STEAP3 metalloreductase	-3.91649	0.000123987	0.00665944	478.769	40.0521	421.5	39.1662	7.0951	16.005
DLX3	distal-less homeobox 3	-3.98306	0.00203951	0.0444976	2.56114	0.912436	32.1948	0.832059	0.748428	0.666877
CYP3A5	cytochrome P450 family 3 subfamily A member 5	-3.98379	0.00108299	0.0293278	76.9738	2.7183	25.4379	0.950924	0.898114	4.7757
ARHGDIG	Rho GDP dissociation inhibitor gamma	-4.00816	0.000201295	0.00906503	12.6893	1.14054	5.37905	0.683477	0.269434	0.236634
CHRDL1	chordin like 1	-4.06588	5.15115e-13	2.77595e-09	58.9061	65.6764	142.346	5.02207	6.52629	4.38848
SLC8A2	solute carrier family 8 member A2	-4.07666	0.00038034	0.0141681	10.1281	60.9241	8.3733	3.20937	1.19748	0.30117
BARX2	BARX homeobox 2	-4.10396	5.36473e-06	0.000867315	180.979	60.9241	39.3492	10.787	1.73635	3.82916
S100B	S100 calcium binding protein B	-4.19218	0.000394058	0.0144789	1.11759	29.6542	56.9968	1.8127	1.88604	1.09712
CPNE4	copine 4	-4.28117	4.64115e-06	0.000795987	64.0982	164.6	108.641	13.2535	2.72428	1.37678
SYT4	synaptotagmin 4	-4.30637	0.000409762	0.0148202	341.609	88.3162	16.3491	1.87213	16.7648	3.91521
U4atac.17	NA	-4.33053	0.000810218	0.0237669	15.4134	1.52073	18.6545	0.416029	1.2873	0.0645365
SCN7A	sodium voltage-gated channel alpha subunit 7	-4.36635	0.000564795	0.0183354	4.2608	12.3939	0.927423	0.445746	0.0299371	0.365707
OCLN	NA	-4.41383	0.000103904	0.00593577	155.345	10.379	21.3042	3.35795	4.49057	0.925023
GABRQ	gamma-aminobutyric acid type A receptor theta subunit	-4.43765	6.49944e-05	0.00430641	3.86499	20.0166	10.7051	0.0594328	0.748428	0.774438
CHRM2	cholinergic receptor muscarinic 2	-4.50356	5.78874e-07	0.000226426	9.10367	15.5874	24.9344	0.980641	1.01786	0.193609
HLF	HLF, PAR bZIP transcription factor	-4.54186	3.80028e-05	0.00295756	158.86	31.365	35.1626	3.71455	5.59824	0.365707
CLDN16	claudin 16	-4.58846	2.20677e-05	0.00210717	12.2236	1.10253	4.58412	0.237731	0.329308	0.172097
ATCAY	ATCAY, caytaxin	-4.59945	0.00222815	0.0467244	0.232831	49.3285	114.232	1.21837	1.97585	3.54951
TMEM90A	NA	-4.62552	0.000654087	0.0202968	13.6206	1.33064	1.08641	0.0297164	0.329308	0.279658
TSPAN8	tetraspanin 8	-4.67534	5.45654e-05	0.00380241	459.561	128.996	556.295	1.04007	31.0448	12.7137
AC004876.1	NA	-4.88965	1.76602e-06	0.00049396	2.28174	2.85136	3.81568	0.208015	0	0.0860486
TRIM67	tripartite motif containing 67	-4.9451	1.47022e-05	0.00167387	309.129	344.197	35.6395	6.21072	14.9087	1.24771
RP11-555G19.4	NA	-5.14493	0.000438103	0.0155342	3.05008	5.2275	33.8112	1.04007	0.0598742	0.0860486
KCNK3	potassium two pore domain channel subfamily K member 3	-5.26841	8.06742e-06	0.00110593	32.7127	14.9411	1.37789	0.32688	0.329308	0.60234
CACNG3	calcium voltage-gated channel auxiliary subunit gamma 3	-5.50157	1.94739e-12	7.87087e-09	46.8688	17.4313	21.4632	0.713193	0.838239	0.344195
NDST4	N-deacetylase and N-sulfotransferase 4	-5.53108	4.12289e-06	0.000724509	79.9074	6.69119	6.41247	0.624044	0.449057	0.925023
RP11-6C14.1	NA	-5.57599	4.63857e-05	0.00331822	38.5102	2.39514	26.5508	0.980641	0.389183	0.0430243
AC002351.1	NA	-5.57969	0.000321475	0.0124635	0.83819	149.62	38.7928	2.25845	0.269434	1.4198
BTBD17	BTB domain containing 17	-5.89854	8.90058e-05	0.00532947	154.599	8.36399	9.06225	0.178298	0.449057	2.23726
KIAA1045	NA	-6.64912	0.000331351	0.0127353	106.823	6.34903	2.57029	0	0.538868	0.60234
CDH10	cadherin 10	-6.87751	0.000331636	0.0127353	130.245	0.969463	2.59678	0.891492	0.0898114	0.150585
GDF10	growth differentiation factor 10	-7.75354	2.00473e-07	0.000103903	522.705	16.4238	67.8344	1.21837	1.37711	0.215122
